# Supplementary material for: Moderated mediation model of basic needs supports, intrinsic motivation, and PERMA well-being among college students in physical education: the moderating roles of exercise causality orientations
Source: Front Psychol. 2026 Mar 5;17:1774745. doi: 10.3389/fpsyg.2026.1774745 (PMC12999560; doi:10.3389/fpsyg.2026.1774745)
Supplement: Supplementary file 1 [file Table_1.xlsx]

## Sheet: original data
data	sex	grade	major	ao1.1	ao1.2	ao1.3	ao1.4	ao1.5	ao1.6	ao1.7	co2.1	co2.2	co2.3	co2.4	co2.5	co2.6	co2.7	io3.1	io3.2	io3.3	io3.4	io3.5	io3.6	io3.7	AS1	AS2	AS3	AS4	AS5	AS6	CS1	CS2	CS3	CS4	RS1	RS2	RS3	RS4	RS5	IMa1	IMa7	IMa8	IMa13	IMa17	IMb2	IMb9	IMb14	IMb16	IMb18
1	2	2	5	7	5	3	7	5	5	5	3	4	6	6	4	5	6	7	4	6	6	4	5	7	4	6	6	6	6	6	6	6	6	6	6	6	6	6	6	4	4	4	4	4	4	5	5	4	4
2	1	2	4	6	3	3	6	4	2	6	4	3	4	3	2	4	2	2	5	2	3	3	4	3	3	5	6	5	5	6	5	5	5	5	6	6	6	6	6	6	6	5	6	3	6	6	5	5	3
3	1	2	2	3	5	4	4	5	4	3	6	5	4	3	5	4	5	4	5	5	4	4	5	5	5	5	5	5	5	6	5	4	5	6	5	5	6	5	5	4	3	4	3	5	4	4	5	4	5
4	1	2	4	6	7	5	5	5	2	7	3	1	3	2	2	3	3	3	5	5	2	1	1	2	2	4	6	6	5	5	6	6	6	6	5	5	5	5	5	7	6	6	6	2	6	6	6	6	2
6	2	2	4	5	3	3	4	4	3	4	2	3	4	2	4	3	2	3	2	2	4	3	3	4	4	6	6	6	6	6	6	6	6	6	6	6	6	6	6	6	5	6	7	5	5	5	5	5	5
7	2	3	4	4	4	5	3	2	2	5	7	4	4	5	3	4	7	2	4	5	2	4	5	4	4	4	5	6	6	4	4	5	4	5	4	5	4	5	6	4	4	5	5	3	4	6	6	4	4
8	1	3	4	3	3	3	2	3	2	3	6	7	5	6	5	6	7	5	3	3	5	3	4	5	5	4	4	3	3	3	3	3	4	3	5	4	4	4	4	4	4	4	4	4	3	4	4	4	3
9	2	3	4	7	3	5	7	3	1	7	5	1	7	6	1	7	7	1	1	3	3	2	5	2	2	2	6	7	6	6	6	6	6	6	6	6	6	6	6	7	7	7	7	5	7	7	7	7	3
10	2	3	4	5	6	5	5	5	2	5	3	3	2	4	3	3	2	3	2	2	3	3	3	2	2	6	6	6	6	6	6	6	6	6	6	6	6	6	6	7	7	7	7	2	6	6	6	6	2
11	2	2	4	6	6	5	4	5	1	6	3	2	2	4	1	2	2	1	2	2	4	3	3	3	3	6	6	7	6	5	6	6	7	7	6	7	7	7	7	7	6	7	7	5	6	7	7	6	5
12	1	2	4	6	2	4	6	6	2	6	3	2	3	3	2	3	4	2	3	3	2	3	4	3	3	6	6	6	6	6	6	6	6	6	6	6	6	6	6	5	6	6	6	5	6	6	6	6	5
13	2	3	4	6	4	5	5	4	2	5	1	2	4	3	3	2	3	2	3	4	4	3	2	1	4	6	6	6	6	6	6	6	6	6	6	6	6	6	6	6	5	5	6	2	6	6	6	6	5
14	1	3	4	7	2	4	7	4	4	7	1	3	1	2	2	3	3	2	1	4	2	2	2	1	1	7	7	7	7	7	7	7	7	7	7	7	7	7	7	7	7	7	7	4	7	7	7	7	4
16	2	2	4	6	5	4	5	5	3	6	1	2	3	2	3	2	3	3	3	3	3	4	2	4	4	6	6	6	6	6	6	6	6	6	6	6	6	6	6	6	6	6	6	4	4	6	6	4	4
17	1	3	3	6	4	3	5	5	5	6	7	5	6	7	5	6	7	7	6	7	6	6	5	6	6	4	4	4	4	4	4	4	4	4	4	4	4	4	4	4	4	4	4	4	4	4	4	4	4
18	2	2	4	7	6	7	2	2	2	6	2	3	3	2	4	2	3	1	2	1	1	2	5	2	2	7	7	7	7	7	7	7	7	7	7	7	7	7	7	7	7	7	6	1	6	6	6	6	2
19	2	2	4	5	5	5	6	5	1	7	2	3	1	2	3	5	2	3	2	5	2	3	2	3	3	6	5	7	6	5	6	5	7	5	6	7	7	7	7	7	7	7	7	1	1	7	7	6	1
20	1	2	4	7	7	7	6	6	5	7	3	2	3	3	1	3	2	1	4	2	6	2	2	1	1	7	7	7	7	7	7	5	7	7	7	7	7	7	7	7	7	7	7	1	7	7	7	7	2
22	2	2	3	6	3	5	2	6	5	6	3	2	1	3	3	2	4	1	3	3	2	4	2	4	4	5	6	6	6	6	6	6	6	6	6	6	6	6	6	6	6	6	6	2	5	6	6	6	2
24	1	3	3	6	4	4	4	4	4	4	4	4	4	4	4	4	4	4	4	4	4	4	4	5	5	5	3	4	5	6	4	5	5	5	4	5	5	5	5	5	5	5	5	5	5	5	5	4	3
27	2	2	4	7	3	2	7	4	5	7	4	1	2	3	2	2	5	1	1	2	2	4	2	3	3	7	7	7	7	7	7	7	7	7	7	7	7	7	7	7	7	7	7	1	7	7	7	7	1
29	2	3	2	6	5	3	5	3	4	4	7	5	6	6	7	5	7	7	6	7	5	6	7	5	5	2	5	5	5	2	5	2	6	2	5	2	6	2	5	5	5	2	4	5	4	2	5	5	2
32	2	3	5	4	4	6	4	4	7	4	3	4	4	4	4	4	4	4	4	4	1	4	4	2	4	4	4	4	4	4	4	4	4	4	4	4	6	6	6	6	6	6	6	3	5	5	5	4	4
33	2	3	5	5	7	5	7	7	7	4	3	3	5	2	3	4	3	4	2	2	4	3	4	4	4	7	7	7	7	7	7	7	7	7	7	7	7	7	7	7	4	6	4	7	7	4	4	6	7
34	2	3	2	7	6	4	6	5	3	6	5	3	3	5	3	6	4	2	3	5	4	3	5	4	4	6	6	6	6	6	6	6	6	6	6	6	6	6	6	5	4	4	4	3	4	5	5	5	3
35	1	3	2	6	4	6	7	7	5	7	3	2	2	3	2	3	3	2	1	4	6	2	3	1	1	6	6	6	7	6	7	6	6	5	7	6	6	7	5	6	7	6	5	5	6	7	5	5	7
37	2	3	1	4	4	4	5	3	1	5	1	2	1	4	2	4	4	2	2	3	2	3	1	2	2	6	6	4	6	7	6	6	6	6	6	6	6	7	7	6	7	7	7	1	6	6	7	7	7
38	2	3	7	7	4	4	3	3	4	6	6	6	6	6	6	7	5	7	6	5	7	5	6	7	7	4	4	4	4	4	4	4	4	4	4	4	4	4	4	4	4	4	4	4	4	4	4	4	4
39	2	3	7	7	3	5	2	4	2	5	6	7	5	5	7	5	5	7	5	6	5	6	5	5	7	4	5	5	4	4	5	4	6	6	6	6	5	5	5	5	4	5	4	4	5	5	4	4	6
42	2	3	5	4	5	4	5	4	4	4	4	5	2	2	4	3	2	3	4	5	3	3	2	3	3	4	5	5	6	6	6	5	6	6	7	6	7	6	6	5	4	4	5	2	4	6	6	5	3
44	2	3	7	5	5	5	4	5	4	6	3	4	2	3	4	2	3	1	5	3	2	5	3	3	3	5	5	5	5	5	5	5	6	6	6	4	6	6	6	4	3	5	5	3	5	5	5	4	3
45	2	3	1	6	6	3	4	5	4	6	5	2	2	3	3	2	3	3	2	2	3	4	4	3	3	6	6	5	5	6	6	6	6	6	6	6	6	6	6	5	4	6	5	5	5	6	5	6	5
46	2	3	2	2	3	3	3	3	2	6	5	4	5	4	7	6	7	5	6	5	5	6	4	6	6	4	5	6	5	5	5	5	5	5	5	5	6	5	6	3	2	5	4	6	5	3	5	5	5
47	2	3	2	6	5	2	6	5	2	6	2	3	5	3	2	3	5	3	2	4	2	5	4	3	3	6	6	6	6	6	6	6	6	6	6	6	6	6	6	6	5	5	6	3	5	5	6	5	5
48	2	3	7	7	7	3	6	4	2	6	6	5	4	6	4	4	5	4	5	6	4	3	4	4	4	6	6	5	5	6	5	5	5	6	6	6	7	7	7	4	4	4	4	3	3	5	4	4	4
51	2	2	4	6	7	6	3	5	6	5	5	5	3	4	5	5	4	3	7	4	4	2	3	7	7	4	5	4	5	4	5	5	5	6	6	6	5	7	5	5	2	7	5	5	5	6	7	4	5
52	1	3	5	6	5	4	6	4	5	6	4	3	2	1	4	6	2	2	2	1	4	2	2	4	4	6	6	6	6	6	6	6	6	6	6	6	6	6	6	6	6	6	6	3	6	7	7	7	1
53	1	2	4	6	4	5	4	5	3	6	2	1	2	5	3	4	3	3	2	2	1	2	6	2	2	6	6	6	6	7	6	6	6	6	6	6	6	6	6	5	5	6	5	4	4	6	6	5	5
54	2	2	5	4	5	6	4	2	5	5	4	3	5	4	5	4	4	1	6	5	3	5	5	3	3	4	6	7	5	5	6	5	6	6	5	6	6	6	5	4	5	5	6	3	4	5	4	4	2
57	2	2	4	6	6	6	6	5	5	6	3	4	1	3	4	2	3	5	2	2	5	6	1	2	2	6	6	6	6	6	6	6	6	6	6	6	7	6	6	4	5	5	5	3	3	6	5	5	5
58	2	3	5	3	3	4	2	5	4	2	7	6	6	6	7	6	5	7	6	7	6	5	6	7	5	5	5	5	5	5	5	5	5	5	5	5	5	5	5	4	4	4	4	4	4	4	4	5	6
59	2	3	4	7	5	5	2	5	2	6	4	3	5	4	5	3	5	5	3	3	4	5	4	4	4	6	6	5	5	5	6	6	6	6	6	6	6	6	6	4	4	4	3	5	5	4	4	3	5
60	2	2	4	7	3	5	4	3	2	5	1	2	1	3	2	1	2	2	2	1	3	1	3	2	2	4	5	4	5	5	4	4	6	6	4	6	6	6	6	7	6	6	6	2	7	7	7	7	5
61	2	2	4	7	7	2	4	5	4	7	5	4	4	5	5	4	5	5	7	3	5	4	4	3	3	5	5	5	5	5	5	5	5	5	5	5	5	5	5	5	5	5	5	5	2	7	7	7	1
62	2	3	4	6	5	4	5	4	2	6	4	4	5	5	4	4	5	4	6	5	4	5	3	2	2	4	4	5	3	6	5	5	6	6	6	5	5	4	6	4	4	4	5	3	4	5	5	6	4
66	2	3	5	6	6	6	7	6	4	7	3	1	2	2	4	2	3	3	2	2	3	2	2	3	3	5	5	5	5	6	6	6	6	6	6	6	7	7	7	7	7	7	7	2	6	6	6	6	2
69	2	2	5	7	4	3	6	6	4	6	5	6	7	6	2	6	4	4	5	4	3	5	4	6	6	4	4	4	5	4	6	4	5	4	5	5	4	5	4	6	5	5	6	5	6	6	6	6	5
70	1	3	4	4	6	7	6	7	3	7	2	1	2	4	3	3	4	3	2	2	3	3	4	2	6	5	5	4	5	6	5	6	6	6	5	6	5	6	7	6	6	7	7	3	6	7	7	5	3
71	2	2	4	7	6	3	6	5	2	7	2	1	2	1	3	2	3	3	2	1	1	2	3	3	3	7	7	7	7	7	7	7	7	7	7	7	7	7	7	7	7	7	7	3	7	7	7	7	3
73	2	2	4	6	3	5	5	6	2	6	1	2	3	4	2	3	3	3	3	4	4	3	5	3	3	5	6	6	4	5	6	4	5	5	5	5	6	5	6	6	6	5	7	4	5	5	4	5	5
74	2	3	4	7	4	1	7	5	2	4	3	4	4	3	2	3	4	4	3	3	4	3	4	2	2	6	5	6	6	6	4	4	7	5	6	6	6	6	6	6	4	5	6	5	6	6	6	5	4
75	2	2	4	7	2	3	7	5	1	6	1	3	2	3	4	3	1	2	1	1	4	2	3	3	3	6	6	6	6	6	6	6	6	6	5	6	7	7	7	7	6	7	7	2	6	7	7	6	2
76	2	3	5	6	6	6	7	4	2	7	2	4	1	3	1	3	2	1	2	3	1	2	3	4	4	7	7	7	7	7	7	7	7	7	7	7	7	7	7	7	7	7	7	6	6	7	7	7	6
77	2	2	4	6	5	6	4	6	5	6	4	3	2	3	2	3	2	5	3	2	3	2	3	1	1	5	7	7	6	7	5	6	7	7	7	7	7	7	7	7	5	6	6	6	6	6	6	5	6
79	2	2	4	3	5	5	5	4	3	5	5	7	5	6	6	5	7	6	5	5	7	5	5	7	7	4	4	5	5	5	4	5	5	5	5	4	5	4	4	5	4	4	5	5	4	5	4	7	3
80	2	3	5	6	7	4	7	7	6	7	1	2	2	2	1	3	3	1	6	1	4	2	2	1	1	7	7	7	7	7	7	7	7	7	7	7	7	7	7	6	4	4	4	1	7	7	7	6	2
81	2	2	4	6	2	4	6	6	2	5	2	1	2	3	3	3	2	2	5	3	4	5	2	4	4	5	5	5	5	5	5	5	5	5	5	5	6	6	6	5	4	5	5	3	4	4	4	4	5
82	1	2	4	7	4	3	4	2	2	6	3	1	2	4	3	1	2	4	1	2	2	1	2	2	2	6	6	6	7	7	7	7	7	7	7	7	7	7	7	7	7	7	7	1	7	7	6	6	2
83	2	3	5	7	4	3	7	4	2	7	2	4	1	3	3	2	4	4	1	4	2	5	1	3	3	4	4	4	4	4	4	5	6	6	6	6	7	7	7	7	5	5	6	2	6	7	7	6	4
84	2	3	5	7	2	4	6	4	2	6	3	3	2	1	2	2	3	2	2	1	2	3	2	3	3	5	6	6	6	6	6	6	6	6	6	6	6	6	6	6	6	6	6	3	7	6	6	6	2
85	2	3	5	1	4	2	4	5	6	3	6	6	7	5	6	7	6	6	5	6	6	5	6	4	7	7	7	7	7	7	7	7	7	7	7	7	7	7	7	7	3	3	4	2	4	7	7	4	1
87	2	3	5	6	7	6	5	4	4	5	5	5	4	3	4	5	4	5	4	5	5	4	4	4	4	6	6	6	6	6	6	6	6	6	6	6	6	6	6	4	4	4	4	4	4	4	4	4	4
88	2	3	4	6	7	5	5	6	5	6	2	3	1	1	2	3	5	5	3	3	2	1	3	2	2	6	6	7	6	6	6	6	7	7	7	7	7	7	7	6	5	5	6	4	5	5	5	5	4
90	2	3	4	7	6	4	7	6	2	7	4	3	3	2	2	3	2	2	1	4	5	1	4	5	5	6	7	6	6	6	6	6	6	7	7	6	6	6	6	6	6	6	6	5	6	6	6	6	5
91	2	2	5	3	3	1	2	4	2	3	3	4	6	6	4	5	5	4	5	4	4	6	4	4	4	7	7	7	7	7	7	7	7	7	7	7	7	7	7	4	2	4	4	5	5	3	4	2	6
93	2	3	5	7	4	6	6	7	5	7	2	2	7	1	6	7	4	4	2	5	5	4	3	5	5	4	4	4	4	4	4	3	5	4	4	4	6	6	6	7	7	7	7	1	2	3	4	5	1
94	2	3	5	4	7	4	6	4	5	4	5	4	4	5	4	4	5	4	4	4	4	5	6	4	4	4	4	5	3	3	3	5	3	5	3	5	3	5	3	5	5	5	5	3	6	6	6	6	6
95	2	3	4	6	6	6	6	6	2	6	2	3	2	3	3	4	3	2	3	6	3	2	3	3	3	6	6	6	6	6	6	6	6	6	6	6	6	6	6	6	6	6	6	6	6	6	6	6	2
96	2	2	4	6	6	4	5	6	3	6	3	3	4	2	3	5	3	3	2	3	4	6	3	4	4	4	5	6	6	4	5	4	6	4	4	6	6	6	6	5	4	6	6	2	5	5	5	3	2
97	2	3	5	4	6	4	6	4	6	7	7	5	6	6	7	5	7	6	6	6	6	7	6	7	7	4	4	4	4	4	4	4	4	4	4	4	4	4	4	4	4	4	4	4	4	4	4	4	4
102	2	2	4	7	3	5	1	1	1	6	1	3	2	3	2	1	1	2	2	6	5	2	3	2	2	5	6	6	5	6	5	6	5	5	6	6	6	6	6	6	6	6	6	1	6	6	6	6	1
103	2	2	4	7	5	6	5	7	4	7	1	2	2	5	2	4	3	3	3	2	3	4	3	3	3	5	7	7	5	5	6	5	7	7	6	7	5	5	6	6	7	5	5	2	5	7	5	7	1
104	1	2	4	6	3	5	5	2	2	5	3	3	2	1	2	2	4	2	1	2	3	1	3	2	2	6	6	6	6	6	6	6	6	6	6	6	6	6	6	7	7	7	7	2	7	7	7	7	3
105	2	3	5	6	6	6	6	6	6	6	3	2	1	2	2	3	3	2	2	4	2	1	4	4	4	6	6	6	6	6	6	6	6	6	6	6	6	6	6	6	6	6	6	6	6	6	6	6	6
108	2	3	4	6	4	5	6	5	4	6	4	4	2	3	4	2	3	2	5	2	3	2	4	5	5	4	7	6	5	5	5	5	5	5	6	6	6	5	6	6	4	6	6	5	5	5	5	4	5
110	1	2	4	4	6	4	4	5	3	5	4	3	4	2	4	3	3	2	5	1	4	5	3	4	4	6	6	6	5	4	4	4	6	6	4	6	6	6	6	6	6	6	4	3	4	6	6	6	3
111	2	2	5	4	4	4	4	4	4	5	5	3	4	4	3	2	3	3	4	4	4	2	4	2	5	4	4	5	4	4	4	6	6	6	6	6	6	6	6	5	5	5	5	1	6	7	6	5	1
112	2	2	4	6	5	6	7	6	5	4	5	7	6	7	7	6	6	6	7	5	7	6	7	7	6	5	5	4	3	3	5	4	5	5	5	5	6	6	6	6	4	4	5	4	3	4	4	4	3
114	2	3	5	1	1	4	2	2	2	4	7	7	6	7	6	7	5	7	6	5	7	6	7	6	5	6	3	3	4	4	3	2	4	4	2	3	5	5	5	4	3	3	3	5	3	3	3	5	3
115	2	3	5	6	5	4	5	4	4	6	3	2	2	4	5	2	2	2	3	3	2	2	2	3	3	7	7	7	7	7	7	7	7	7	7	7	7	7	7	7	7	7	7	7	7	7	7	7	1
116	2	3	5	7	4	4	5	3	4	6	2	3	3	3	4	2	3	5	2	2	5	2	3	2	2	6	5	6	7	7	7	7	7	7	7	7	4	5	5	5	5	5	6	1	4	5	6	5	1
117	2	3	5	6	6	4	5	5	3	5	6	3	5	3	3	5	4	5	4	4	5	4	5	4	4	6	6	5	6	6	6	6	6	6	6	6	6	6	6	4	3	3	5	3	3	4	4	4	5
118	2	3	4	5	2	2	7	2	5	6	7	4	2	4	2	2	1	1	3	3	1	3	2	4	4	4	6	4	4	3	4	6	6	5	5	6	6	6	6	7	7	7	7	1	5	7	7	7	1
119	1	2	4	7	5	6	6	6	2	6	2	3	4	3	2	4	3	2	6	4	2	3	3	3	3	6	6	6	6	6	6	6	6	6	6	6	6	6	6	6	6	6	6	6	6	6	6	6	1
120	2	3	5	7	7	4	5	4	4	6	3	4	4	3	1	3	2	1	2	1	3	2	4	1	1	7	7	7	7	7	7	7	7	7	7	7	7	7	7	7	7	7	7	1	7	7	7	7	1
121	2	3	4	4	6	4	4	5	4	5	4	3	2	4	1	2	3	1	3	2	3	3	3	4	4	6	6	7	7	7	7	7	7	7	7	7	7	7	7	6	6	7	6	4	6	6	6	6	4
123	2	3	4	6	6	6	6	5	3	6	3	3	1	3	2	3	2	2	1	6	4	1	1	4	4	6	6	5	6	6	6	5	6	6	5	6	6	6	6	6	6	6	6	4	6	6	6	6	4
124	2	3	2	6	5	5	4	4	3	5	2	4	3	2	4	3	4	2	2	1	3	2	2	1	1	6	7	6	6	6	6	4	6	6	6	6	6	6	6	6	4	6	6	5	5	6	6	5	4
126	1	2	1	7	3	4	6	3	7	7	1	1	3	2	3	3	1	1	2	1	1	1	2	4	4	7	7	7	7	7	7	7	7	7	7	7	7	7	7	7	7	7	7	1	7	7	7	5	1
128	1	2	1	4	5	6	6	5	6	6	3	2	3	2	3	2	2	4	3	2	3	3	2	3	3	7	7	7	7	7	7	7	7	7	7	7	7	7	7	6	5	5	5	4	5	6	6	6	3
129	1	2	1	4	6	5	1	5	5	1	3	5	5	4	3	4	3	5	3	6	2	5	3	3	4	7	7	7	7	7	7	7	6	7	5	7	7	7	7	3	2	5	6	1	4	5	6	3	6
130	2	3	1	6	6	6	7	6	5	7	2	2	2	3	3	2	2	4	3	3	5	3	2	2	2	5	5	6	5	6	6	5	6	6	5	5	6	6	6	6	5	6	6	4	6	6	6	6	4
131	2	3	5	6	5	6	4	3	5	4	4	5	5	2	4	5	7	3	6	5	5	6	4	5	7	7	7	7	7	7	7	6	6	7	7	7	7	7	7	1	1	4	6	7	4	5	5	4	7
132	2	3	1	7	5	6	4	4	1	4	7	6	7	5	6	7	7	7	5	5	7	5	5	6	4	4	4	4	4	4	4	4	4	4	4	4	5	4	6	4	1	3	4	1	1	4	4	4	4
133	2	3	1	2	5	6	6	7	3	5	3	3	5	2	2	3	6	3	3	2	3	4	4	5	5	7	7	7	6	6	6	6	7	5	5	6	6	6	6	6	6	6	6	6	6	6	6	6	7
134	2	3	5	4	5	3	6	6	2	6	5	5	6	7	5	6	7	7	6	6	4	6	6	7	7	4	5	4	4	5	5	5	6	5	4	7	5	5	5	4	4	4	4	3	4	5	5	5	5
135	2	3	7	6	4	3	6	2	2	6	4	4	2	2	3	4	3	3	5	5	3	2	2	3	3	4	5	5	5	5	5	5	6	6	6	6	6	6	6	6	6	6	6	4	5	6	6	5	3
136	2	3	1	4	5	4	4	3	3	6	4	3	4	3	5	3	5	1	4	4	5	3	4	5	5	6	6	6	6	6	6	6	6	6	6	6	6	6	6	4	3	3	5	5	4	4	4	4	4
137	2	3	5	6	4	5	6	6	4	6	3	4	6	2	4	5	5	4	5	3	4	3	5	4	4	5	5	5	5	5	5	5	6	6	6	6	6	6	6	4	4	4	4	4	4	4	4	4	4
138	2	3	7	6	4	3	6	3	1	6	3	4	2	3	2	4	4	5	6	4	2	3	1	4	4	6	6	6	6	6	6	6	6	6	6	6	6	6	6	5	6	6	6	4	5	5	5	6	2
139	2	2	7	7	5	4	6	6	3	6	6	5	7	6	5	6	7	7	6	6	5	6	7	7	7	4	4	4	4	4	4	4	5	4	4	5	5	4	4	4	3	3	4	3	4	4	4	4	3
141	2	2	2	4	6	6	5	2	2	6	2	3	3	1	4	2	2	3	2	5	2	5	2	4	4	6	6	6	6	6	6	6	7	7	7	7	7	7	7	5	4	5	5	4	4	6	6	5	4
142	2	3	5	2	1	3	3	1	3	1	7	5	6	7	6	7	7	7	7	7	7	7	7	6	6	1	1	1	1	1	1	1	1	1	1	1	1	1	1	1	1	1	1	1	1	1	1	1	1
143	2	3	5	6	6	6	7	5	4	7	3	4	4	6	3	3	7	3	4	4	5	3	4	4	4	5	5	6	6	6	6	5	6	5	6	6	6	6	6	4	2	7	7	6	7	4	4	4	7
147	1	2	5	5	5	4	6	4	4	7	4	3	5	3	4	5	4	5	4	5	4	4	4	4	4	4	4	4	4	4	4	4	4	4	4	4	4	4	4	5	7	7	6	7	7	5	4	5	7
148	2	2	1	5	3	6	6	6	2	6	3	3	2	5	2	3	3	3	6	3	2	3	2	3	3	7	6	5	7	6	6	5	6	6	6	6	7	7	7	5	5	4	5	4	5	5	5	5	4
149	2	2	2	3	2	6	6	3	2	5	7	5	5	6	7	5	6	7	6	5	7	4	5	7	7	4	4	4	2	2	2	2	5	5	4	4	5	5	5	5	3	4	4	4	5	5	4	4	4
151	2	2	7	6	6	5	5	5	5	7	3	3	2	1	3	2	3	1	1	5	3	3	1	3	3	7	7	7	7	7	7	7	7	7	7	7	7	7	7	7	5	6	6	5	5	6	6	5	5
152	2	2	5	2	4	5	2	2	2	5	6	7	5	6	7	5	7	6	6	6	5	4	6	6	4	7	7	7	7	7	7	7	7	7	7	7	7	7	7	5	3	3	7	4	5	4	5	3	3
153	2	2	5	5	6	7	6	6	4	5	3	4	2	2	3	5	3	6	3	6	1	3	2	1	1	6	6	6	6	6	6	6	6	6	6	6	6	6	6	6	6	6	6	6	6	6	6	6	3
154	2	2	5	4	3	4	3	4	4	4	4	4	4	4	4	4	4	4	4	4	5	4	4	5	5	4	4	4	4	4	4	4	4	4	4	4	4	4	7	7	4	7	7	4	4	4	5	4	1
156	1	2	5	6	6	6	7	6	6	6	4	6	6	5	6	5	4	2	2	2	6	3	2	1	1	6	6	6	6	6	6	6	6	6	6	6	6	6	6	6	6	6	6	6	6	6	6	6	6
157	1	2	7	6	3	5	5	4	4	6	4	3	4	3	4	3	4	2	2	4	5	6	4	4	4	4	5	6	5	5	5	4	6	6	5	6	7	7	7	5	4	5	6	4	4	5	4	4	6
159	1	2	5	7	7	7	6	6	6	6	1	3	2	2	3	1	3	1	3	1	5	2	5	2	2	6	6	6	6	6	6	6	6	6	6	6	6	6	6	6	6	6	6	6	6	6	6	6	6
160	2	2	2	5	4	5	4	5	4	4	5	6	5	7	7	5	6	7	5	6	7	7	5	5	6	4	4	3	4	4	5	4	6	5	4	4	4	4	6	1	1	4	3	6	4	4	1	1	7
161	2	2	2	7	4	4	3	5	2	6	6	4	6	3	4	5	4	4	5	3	5	4	4	5	5	4	6	6	5	5	6	4	6	5	5	5	5	4	5	4	4	5	4	3	5	5	4	5	3
162	2	2	2	7	7	3	5	4	3	7	4	3	2	2	2	2	3	3	1	5	3	1	4	2	2	7	7	7	7	7	7	7	7	7	4	7	7	7	7	6	5	6	5	5	6	6	6	4	4
165	2	2	6	6	3	3	6	6	2	6	3	2	3	4	3	4	3	3	2	5	5	3	2	2	2	6	6	6	6	6	6	6	6	6	6	6	6	6	6	6	6	6	6	3	6	6	6	6	6
166	2	3	1	4	4	4	5	5	4	3	5	6	4	3	4	3	4	6	6	4	4	2	6	3	6	6	6	6	6	6	6	6	6	6	6	6	6	6	6	4	4	4	5	5	4	4	4	4	4
167	2	2	1	6	6	7	6	6	2	6	2	2	3	2	3	1	2	2	2	1	3	4	2	1	1	7	7	7	7	7	7	7	7	7	7	7	7	7	7	7	6	7	7	3	6	6	6	6	3
168	2	2	1	4	2	4	4	3	2	3	7	4	6	5	7	6	7	7	6	5	7	6	7	7	7	5	5	4	4	4	4	4	3	3	4	6	6	6	6	2	2	4	4	5	4	5	5	6	5
169	2	2	6	6	6	3	6	6	2	6	3	3	2	4	4	2	3	5	2	4	3	2	2	3	3	7	7	6	4	6	6	6	6	7	7	7	7	7	7	6	6	4	4	4	4	4	7	7	1
170	2	2	1	6	2	5	6	4	2	6	2	1	3	2	4	2	3	3	3	4	5	4	3	4	4	5	6	5	4	5	6	6	6	6	6	6	6	6	6	5	5	5	5	4	5	5	5	5	5
171	2	2	1	7	4	6	6	5	5	7	3	2	3	2	4	3	2	1	4	5	1	4	1	2	2	6	6	6	6	6	6	6	6	6	7	7	7	6	6	6	6	7	7	6	6	7	6	6	6
173	2	2	5	6	6	5	3	4	6	4	3	2	4	3	4	4	4	3	4	1	4	3	2	2	2	6	7	6	4	6	6	4	4	4	6	4	4	4	6	6	5	4	4	5	6	4	4	6	4
176	2	2	5	6	5	6	6	6	6	6	1	3	2	3	2	3	4	4	2	3	2	3	3	2	2	6	6	6	6	6	6	6	6	6	6	6	6	6	6	6	6	6	6	6	6	6	6	6	6
177	2	2	2	5	4	4	3	2	1	5	6	6	5	6	4	7	6	5	6	5	7	6	7	4	4	5	5	5	5	5	5	5	5	5	5	5	5	5	7	4	3	2	4	2	2	4	4	4	4
179	1	3	1	7	7	7	7	6	3	7	2	3	3	2	2	1	2	2	3	2	1	1	2	3	3	7	7	7	7	7	7	7	7	7	7	7	7	7	7	7	7	6	7	2	6	7	7	6	2
180	1	2	5	4	4	4	5	5	5	5	3	4	3	4	3	4	3	6	5	5	2	2	3	3	3	5	5	4	6	5	5	4	5	6	4	5	5	5	6	5	6	6	5	4	5	4	4	5	5
185	1	3	4	7	4	7	7	7	7	7	4	3	2	4	3	2	3	7	5	1	7	7	1	2	2	6	4	6	6	6	6	5	6	5	6	6	6	6	6	6	5	6	6	6	6	6	6	6	6
186	2	3	4	6	4	4	4	3	3	5	5	4	5	4	2	6	6	4	4	3	5	4	4	4	4	5	5	5	5	5	5	5	5	5	6	5	5	5	5	4	5	5	5	5	5	5	5	5	6
187	2	3	4	6	6	6	6	5	4	6	1	2	3	3	1	2	3	1	2	1	2	6	4	3	3	6	6	6	6	6	6	6	6	6	6	6	6	6	6	6	6	6	6	6	6	6	6	6	6
188	2	3	4	5	3	4	5	3	5	6	2	1	3	3	2	3	3	2	3	2	2	3	4	4	4	6	6	6	6	6	6	6	6	6	6	6	6	6	6	6	6	6	6	3	6	6	6	6	2
189	2	3	4	6	5	5	5	5	5	5	1	2	2	1	5	2	3	2	1	2	1	4	1	2	2	6	6	6	7	7	7	7	7	7	7	7	7	7	7	7	7	7	7	7	7	7	7	3	3
190	1	3	4	7	7	7	6	5	4	6	3	3	2	3	2	3	4	3	2	4	4	3	2	3	3	6	6	6	5	5	6	6	6	6	5	6	6	6	6	6	6	7	6	3	6	6	6	5	4
191	1	3	4	7	4	5	6	6	6	5	2	4	3	1	2	3	4	4	2	5	2	2	3	3	3	6	6	6	6	6	6	5	6	6	6	6	6	6	6	6	6	6	6	6	6	6	6	6	4
192	1	3	4	7	4	4	4	2	2	7	2	3	3	4	3	4	3	3	3	4	3	4	3	4	4	6	6	6	6	6	6	6	6	6	6	6	6	6	6	7	6	5	6	4	4	6	6	5	5
193	1	3	4	7	4	2	4	4	4	4	6	7	6	7	5	6	5	7	4	7	5	7	5	7	7	4	4	4	4	4	4	4	4	4	4	4	4	4	4	4	4	4	4	4	4	4	4	4	4
194	1	3	4	5	6	4	6	2	5	7	2	3	5	3	2	3	4	5	2	3	4	2	3	2	2	6	6	7	5	7	6	6	6	6	6	7	7	7	7	7	6	7	7	4	6	6	4	6	6
195	2	3	4	6	5	6	7	5	4	7	2	1	2	2	4	1	2	3	1	2	2	4	2	5	5	6	6	6	6	6	6	6	6	6	6	6	6	6	6	6	6	6	7	5	6	6	6	6	6
196	1	3	4	6	4	4	3	2	3	6	3	4	2	3	3	4	2	2	3	4	4	3	2	4	4	6	6	6	5	5	5	5	5	5	5	5	6	6	6	6	6	5	5	2	5	6	6	5	4
197	1	3	4	6	5	6	7	6	5	5	5	5	6	5	5	6	5	3	3	4	2	4	4	3	3	4	4	5	5	6	5	6	6	5	5	6	6	5	6	7	1	7	7	1	7	7	7	1	1
201	1	3	4	5	7	5	4	5	5	4	3	5	3	5	2	5	3	1	4	2	4	6	2	5	5	6	6	6	6	6	6	6	7	7	6	7	6	6	6	6	5	6	7	4	5	5	5	4	5
204	2	2	1	7	7	4	7	3	2	7	1	2	3	1	2	3	4	2	3	1	2	3	2	1	3	7	7	7	7	7	7	7	7	7	7	7	7	7	7	7	7	7	7	4	7	7	7	7	4
206	2	2	1	5	5	5	5	5	5	5	5	4	5	4	5	4	5	4	5	4	5	4	4	5	5	5	5	4	5	5	5	5	5	5	5	5	5	5	5	4	4	6	5	4	4	4	4	4	4
207	2	2	1	7	1	7	4	5	3	6	2	3	2	3	3	4	4	2	1	4	4	3	4	3	3	6	6	4	6	6	7	5	6	6	5	6	7	6	6	6	4	6	6	4	6	5	6	6	6
208	2	3	5	7	6	7	3	2	4	4	3	2	2	3	2	3	2	2	2	1	3	5	3	2	2	7	7	7	7	7	7	7	7	7	7	7	7	7	7	7	6	5	6	3	4	7	7	4	4
209	2	2	1	7	6	5	7	6	5	7	2	3	2	2	1	1	2	1	2	2	3	2	2	1	1	7	7	7	7	7	7	7	7	7	7	7	7	7	7	7	7	7	7	1	7	7	7	7	1
210	1	2	5	5	2	6	5	5	2	5	3	5	2	6	3	5	6	4	5	2	6	5	5	4	4	5	5	5	6	6	5	5	6	6	5	6	6	6	6	5	3	4	5	5	5	4	4	5	5
211	2	2	7	4	6	4	7	2	3	6	7	6	5	6	7	6	6	6	7	7	6	4	6	7	7	4	4	4	4	4	4	4	4	4	4	4	4	4	4	4	4	4	4	4	4	4	4	4	4
213	2	3	1	6	1	7	2	1	1	6	6	5	3	3	5	5	3	6	3	6	2	6	3	6	6	3	3	3	2	2	2	6	5	5	5	5	5	5	6	6	5	5	6	5	5	6	5	5	6
214	2	3	4	4	7	4	4	5	5	6	4	4	4	4	4	4	4	4	4	4	4	4	3	4	4	4	4	4	4	4	4	4	4	4	4	4	5	5	5	7	6	5	5	1	6	6	6	6	2
215	2	2	2	7	7	6	7	6	7	7	3	6	2	5	2	2	3	3	5	3	4	5	3	2	2	5	6	5	5	6	5	6	5	6	5	6	4	6	4	6	4	6	4	4	6	5	5	5	5
216	1	3	1	6	5	4	5	3	7	6	5	4	4	6	2	3	1	2	3	5	5	4	4	5	5	4	4	4	3	5	6	6	6	3	4	6	6	5	4	5	4	1	7	5	5	6	5	2	6
217	2	2	4	4	5	4	5	5	3	6	1	2	3	1	3	2	2	2	2	2	1	1	2	3	3	7	7	7	7	7	7	7	7	7	7	7	7	7	7	7	7	7	7	1	4	7	7	7	4
219	2	2	1	5	6	4	3	4	3	5	4	3	2	3	3	5	3	2	4	3	2	4	5	3	3	7	7	7	7	7	7	7	7	7	7	7	7	7	7	5	4	5	5	6	6	6	6	6	6
222	1	3	4	6	6	4	6	1	4	6	5	4	3	2	3	2	3	1	6	2	6	4	2	2	2	6	6	6	6	6	6	6	6	6	6	6	6	6	6	6	5	6	6	2	5	6	6	5	1
223	2	2	4	4	5	6	6	5	3	5	5	4	6	3	5	5	5	5	6	4	4	6	4	5	5	4	5	4	5	4	4	5	5	4	5	5	4	4	4	5	6	4	4	4	4	4	4	5	4
224	2	3	4	6	6	5	6	5	6	6	1	1	1	5	1	1	4	2	2	1	2	2	4	4	4	6	6	6	7	7	7	7	7	7	7	7	7	7	7	7	7	7	7	4	7	7	7	7	4
229	1	3	1	2	6	4	4	2	3	2	7	6	7	6	4	7	6	6	7	6	7	6	6	7	7	3	5	7	5	2	2	2	5	5	5	4	4	4	7	5	7	6	6	6	3	2	5	5	4
231	2	3	4	4	5	3	4	4	4	4	4	4	3	5	4	5	4	4	5	4	5	4	5	4	4	4	4	4	4	4	4	5	4	4	4	4	7	7	7	4	5	5	5	7	7	7	7	5	1
236	2	3	5	7	6	4	2	3	4	4	3	4	3	3	4	5	3	5	4	3	4	3	4	3	3	4	4	4	4	4	6	5	6	6	6	6	6	6	6	6	3	7	6	4	6	6	6	6	6
237	1	3	5	7	5	4	6	6	1	7	2	2	3	4	3	3	2	3	3	2	2	5	2	3	3	6	6	6	6	6	6	6	6	6	6	6	6	6	6	7	5	5	6	2	6	6	6	6	1
238	1	2	1	6	4	6	6	2	2	6	2	3	2	3	3	1	4	2	2	2	2	3	1	1	1	6	6	6	6	6	6	6	6	6	6	6	6	6	6	6	5	6	6	5	6	6	6	6	6
239	2	2	7	3	5	4	5	4	4	5	4	7	6	4	6	7	6	3	7	5	4	7	4	4	4	7	7	3	4	5	5	5	5	5	5	5	5	5	5	4	4	4	4	3	4	4	4	4	4
241	1	2	1	6	4	6	7	7	7	7	1	2	2	1	2	3	1	3	2	2	2	1	2	2	2	7	7	7	7	7	7	7	7	7	7	7	7	7	7	7	7	7	7	7	7	7	7	7	7
242	2	3	5	6	6	6	2	6	6	6	6	7	5	5	7	5	7	7	6	6	5	7	6	5	5	4	4	4	4	4	4	4	4	4	4	4	4	4	4	4	4	4	4	4	4	4	4	4	4
244	2	3	5	7	4	2	2	6	5	2	4	2	3	2	2	3	3	3	3	5	3	2	4	3	3	6	6	6	6	6	6	6	6	6	6	6	6	6	6	6	6	6	6	6	6	6	6	6	6
245	2	3	2	5	4	5	5	4	4	5	5	2	5	3	3	5	3	5	5	3	5	2	5	2	2	5	5	5	5	5	5	5	5	5	5	5	5	5	5	6	6	6	6	5	5	5	5	5	5
246	2	2	1	4	1	3	4	2	4	3	7	5	7	7	4	5	6	5	5	4	6	6	5	6	7	5	5	5	5	5	6	4	6	5	4	5	6	6	6	4	4	4	5	4	4	4	4	4	5
247	2	3	7	5	5	5	5	5	5	5	5	5	5	5	5	5	5	5	4	5	6	6	5	5	6	5	5	5	4	4	4	4	3	3	6	7	7	7	7	2	2	3	4	5	5	2	2	4	4
248	2	3	4	6	7	7	6	2	2	7	3	2	4	3	2	4	3	1	2	3	2	3	3	5	2	7	7	2	7	7	7	7	6	6	5	5	4	6	7	5	6	6	6	6	5	6	6	6	6
249	1	2	1	7	5	4	6	6	6	5	2	2	3	4	2	2	3	3	2	1	2	6	3	2	2	7	7	7	7	7	7	7	7	7	7	7	7	7	7	7	7	7	7	6	6	6	6	6	6
251	2	3	5	7	6	5	4	3	7	4	4	4	4	1	3	6	6	3	5	3	2	6	4	2	2	5	5	5	4	4	4	4	5	5	5	5	5	5	5	5	4	4	4	2	4	6	6	4	3
252	2	3	5	3	1	3	3	2	4	4	7	7	7	5	7	7	7	7	7	7	7	6	7	7	7	1	1	1	1	1	1	1	1	1	1	1	1	1	1	1	1	1	1	6	5	1	1	1	5
253	1	3	4	5	4	3	5	4	6	5	1	2	3	3	2	4	2	5	2	4	1	1	4	2	2	4	4	4	5	5	5	5	6	6	6	5	6	6	6	7	6	6	6	2	6	6	6	4	4
254	2	2	5	7	4	5	6	4	1	7	2	2	1	3	2	3	4	3	1	4	1	2	2	3	3	7	7	7	7	7	7	7	7	7	7	7	7	7	7	7	6	6	6	3	5	7	7	6	2
257	2	3	5	7	6	5	6	6	6	6	2	4	2	3	2	3	3	3	2	5	2	6	2	2	2	5	5	5	6	5	5	5	6	5	6	6	6	6	6	6	6	6	6	6	6	6	6	6	6
260	2	3	4	6	5	6	5	3	3	6	7	7	2	7	5	5	7	6	6	6	6	6	6	6	6	6	6	6	4	4	4	4	4	4	4	4	4	4	4	4	4	4	4	4	4	4	4	4	4
262	2	3	2	4	3	3	2	4	3	2	4	3	3	4	3	3	6	3	5	3	4	4	3	3	3	6	6	6	6	6	6	6	6	6	6	6	6	6	6	6	4	5	4	3	4	5	4	4	3
263	1	2	1	6	6	6	6	6	6	6	2	3	1	2	2	1	3	6	1	3	2	1	2	4	4	6	6	6	6	6	6	6	6	6	6	6	6	6	6	6	6	6	6	6	6	6	6	6	6
267	2	2	4	6	7	2	3	6	2	6	3	6	5	2	1	6	6	2	6	6	3	6	6	3	3	4	4	4	4	4	4	4	6	4	6	6	7	6	7	4	4	4	7	6	5	4	5	3	7
268	1	3	1	6	5	5	5	6	2	6	3	3	2	4	2	3	2	3	2	2	3	3	3	4	4	7	7	7	7	7	7	7	7	7	7	7	7	7	7	6	5	4	6	2	4	6	6	4	4
270	1	2	1	4	7	5	6	6	5	4	1	3	2	3	1	2	2	1	2	3	2	2	3	2	2	7	7	7	7	7	7	7	7	7	7	7	7	7	7	7	7	7	7	4	6	7	7	5	2
271	2	3	5	7	2	5	6	6	2	6	7	7	4	4	7	7	7	4	2	5	5	2	5	5	5	6	6	6	6	6	6	6	6	6	6	6	6	6	6	4	4	4	4	4	4	4	4	4	4
273	1	3	5	6	7	5	4	5	4	6	3	2	3	4	2	3	2	3	2	2	2	2	5	1	1	6	6	6	6	6	6	6	7	7	7	7	7	7	7	7	7	7	7	2	2	7	7	4	2
274	1	2	4	7	2	4	6	2	2	6	3	3	5	2	2	6	4	2	3	2	2	3	4	3	3	6	6	6	6	6	6	6	6	6	6	6	6	6	6	6	6	6	6	2	6	6	6	6	2
275	2	2	2	6	1	5	4	6	2	6	6	6	5	6	3	6	5	5	6	7	4	5	5	6	6	4	5	4	3	4	5	5	5	5	5	4	4	4	5	4	2	4	5	4	6	4	4	4	5
276	2	2	4	4	4	5	4	5	3	6	5	5	5	5	3	4	3	4	4	4	4	6	4	4	4	5	5	5	5	5	5	5	5	5	5	5	5	5	5	5	4	4	5	4	5	5	5	4	4
277	1	2	1	4	3	5	7	4	4	6	4	4	4	4	4	4	5	4	4	4	4	6	4	4	4	5	5	5	4	5	5	5	3	3	4	3	4	4	4	6	4	4	6	4	6	6	6	4	3
278	2	3	7	7	3	6	6	2	1	7	2	4	3	3	2	4	3	2	2	4	4	4	3	2	2	6	5	5	6	5	5	4	4	5	5	5	5	5	5	6	5	6	7	3	6	7	6	6	2
279	2	2	2	6	5	5	7	5	4	5	3	2	1	3	2	2	3	2	1	3	2	3	1	2	2	7	7	7	7	7	7	7	7	7	7	7	7	7	7	7	7	7	7	7	7	7	7	7	7
280	1	3	4	5	6	5	4	5	6	5	3	4	3	2	4	3	2	5	2	1	2	2	3	4	4	6	6	6	6	6	6	6	6	6	6	6	6	6	6	5	4	5	5	4	5	6	6	4	5
281	1	3	5	7	3	4	3	3	2	5	6	5	3	5	3	6	3	4	5	5	3	5	5	5	5	6	6	6	4	5	5	5	5	5	5	5	5	5	5	4	4	4	4	3	4	5	4	4	4
282	2	3	5	6	4	5	3	4	4	5	4	3	4	4	4	3	4	3	5	3	5	2	3	5	5	5	5	5	5	5	5	5	5	5	5	5	5	5	5	5	5	5	5	5	5	5	5	5	5
283	2	3	5	6	3	6	4	2	2	6	4	3	3	4	2	2	3	2	5	3	2	4	3	2	2	7	7	7	7	7	7	7	7	7	7	7	7	7	7	5	3	5	7	6	5	5	6	5	4
284	2	3	2	5	3	5	5	5	2	5	3	2	4	2	3	2	3	2	1	2	2	5	3	5	5	6	6	6	6	6	6	6	6	6	6	6	6	6	6	6	6	6	6	2	6	6	6	6	5
285	1	2	1	7	7	4	5	5	6	5	3	1	2	3	2	2	3	1	4	2	1	2	3	2	2	7	7	7	7	7	7	7	7	7	7	7	7	7	7	7	7	7	7	1	7	7	7	7	1
289	2	3	7	7	4	2	5	5	6	6	4	4	1	2	3	1	4	4	3	2	2	3	4	2	2	6	5	5	5	6	6	6	6	6	6	6	6	6	6	6	6	6	6	6	6	6	6	6	6
290	1	2	1	5	6	5	6	2	4	5	1	3	1	3	2	2	2	2	3	2	2	2	2	3	4	6	6	6	6	6	6	6	6	6	6	6	6	6	6	6	6	6	6	2	6	6	6	6	2
292	1	2	7	6	1	7	6	6	6	4	3	3	5	4	3	3	4	1	5	1	3	5	3	7	1	6	6	6	6	6	6	6	6	6	6	6	6	6	6	6	1	4	7	7	7	7	7	6	6
293	2	3	5	6	6	6	7	5	5	7	3	1	2	3	1	2	3	6	1	3	5	1	2	2	2	6	5	5	7	6	5	5	7	5	5	5	7	5	5	7	6	6	7	1	6	5	5	6	4
294	1	3	5	6	6	4	5	5	2	6	3	5	4	3	3	2	2	4	1	6	2	6	1	3	3	5	5	5	6	6	6	5	6	5	6	5	6	6	6	6	5	5	6	2	4	6	6	6	3
296	1	2	1	5	7	5	7	7	6	5	3	1	3	1	3	3	1	3	2	3	2	1	2	1	1	7	7	7	7	7	7	7	7	7	7	7	7	7	7	7	7	7	7	7	7	7	7	7	7
298	2	2	7	5	5	5	6	5	6	5	3	5	3	2	4	4	5	5	3	3	5	5	2	5	5	5	5	5	5	5	5	5	5	5	5	5	5	5	5	5	5	5	5	2	5	5	5	5	2
303	1	2	1	7	3	5	4	2	5	5	4	3	2	3	2	3	4	2	4	3	4	5	4	3	6	6	6	6	6	6	6	6	6	6	6	6	6	6	6	6	4	5	6	2	6	6	6	6	2
306	2	2	5	6	3	4	5	6	7	4	1	1	6	1	1	4	5	1	5	3	2	3	3	2	2	4	4	4	5	5	5	5	5	5	5	5	5	5	5	6	6	6	6	1	3	4	2	4	1
308	2	3	5	7	3	4	2	2	2	4	1	3	2	3	4	2	3	6	6	6	6	6	6	6	6	6	6	6	6	6	6	6	6	6	6	6	6	6	6	6	6	6	6	6	6	6	6	6	6
309	1	2	2	5	3	4	4	3	3	5	7	5	6	7	5	6	6	6	5	5	6	7	7	6	6	4	5	6	6	4	5	4	6	4	5	4	6	5	6	4	4	3	4	3	3	4	4	3	3
311	2	2	1	7	2	4	4	3	5	6	3	2	4	3	4	2	3	3	2	5	4	2	4	4	4	6	6	6	6	6	6	6	6	6	6	6	6	6	6	6	4	5	6	5	5	6	6	4	5
312	1	2	1	6	7	4	5	7	7	6	1	3	2	1	3	3	2	2	1	5	1	2	4	3	3	6	6	6	6	5	6	5	6	5	6	6	6	6	7	7	7	6	7	4	5	6	6	5	6
313	2	2	3	6	5	5	4	4	4	4	6	7	5	7	5	6	7	6	5	6	6	5	7	7	7	4	4	4	4	4	4	4	4	4	4	4	4	4	4	4	4	4	4	4	4	4	4	4	4
314	1	2	7	6	3	2	6	2	4	6	5	3	6	5	3	6	5	5	6	4	3	6	6	5	5	4	6	7	3	4	5	3	6	6	5	7	7	7	7	4	4	5	4	4	6	5	4	4	4
316	2	3	1	5	5	5	5	5	5	5	3	5	2	1	2	1	2	2	2	2	3	1	2	4	4	7	7	7	7	7	7	7	7	7	7	7	7	7	7	7	7	7	7	4	6	7	7	7	4
317	1	3	1	7	5	3	6	3	2	7	6	2	6	3	4	3	6	3	2	5	6	4	5	5	5	4	6	7	4	4	5	5	5	5	5	6	5	5	5	6	4	4	6	5	5	6	6	5	4
318	2	2	2	5	5	5	4	5	4	4	6	5	6	5	5	6	7	7	4	5	4	5	5	7	7	5	6	3	5	4	4	4	5	4	4	5	5	5	5	5	4	4	4	3	4	4	4	5	3
319	1	3	5	7	5	7	7	4	4	7	1	3	2	3	2	2	3	2	1	2	2	1	2	3	3	7	7	7	7	7	7	7	7	7	7	7	7	7	7	7	7	7	7	1	7	7	7	7	1
321	2	2	1	7	1	1	7	1	1	7	1	2	3	4	3	3	2	1	7	1	1	6	1	1	1	7	7	7	7	7	7	7	7	7	7	7	7	7	7	6	5	6	7	1	6	6	6	6	1
323	2	2	1	6	4	3	4	3	3	5	3	6	4	4	6	4	6	5	5	4	4	3	4	4	4	6	6	6	5	5	6	5	7	7	7	7	7	7	7	4	4	4	4	4	4	4	4	3	4
324	1	2	1	4	4	4	4	4	4	4	2	3	2	2	3	2	3	4	1	4	2	3	2	3	3	7	7	7	7	7	7	7	7	7	7	7	7	7	7	4	4	7	6	6	6	6	7	3	5
325	2	3	4	6	6	5	6	3	7	7	3	4	3	3	2	3	3	2	4	4	1	2	2	4	4	6	6	6	6	6	6	6	6	6	6	6	6	6	6	6	6	6	6	1	6	6	6	6	1
326	1	2	2	6	5	4	5	4	4	4	3	3	4	4	3	4	3	3	4	3	2	3	3	2	2	7	7	7	7	7	7	7	7	7	7	7	7	7	7	6	4	4	6	1	1	7	7	6	3
327	2	3	7	7	5	5	6	4	5	6	3	5	3	1	2	5	3	3	6	4	4	6	5	5	5	5	5	5	4	4	4	4	5	5	5	5	6	5	6	6	7	7	6	4	6	6	5	6	5
328	2	3	7	5	4	6	5	7	5	6	5	4	3	4	4	3	4	4	2	2	4	2	5	6	6	5	7	6	6	7	7	5	7	7	7	7	7	7	7	5	4	6	6	4	6	5	5	6	5
329	1	3	1	3	4	3	4	5	3	4	6	6	7	6	6	5	7	5	6	7	7	6	7	6	6	4	4	4	4	4	4	4	4	4	4	4	4	4	4	4	4	4	4	4	4	4	4	4	4
330	1	2	1	6	6	5	5	6	4	6	3	6	6	5	4	6	5	4	6	4	6	6	5	5	5	5	6	5	6	5	6	4	5	6	5	5	6	5	6	4	3	5	5	5	6	5	4	5	5
332	2	2	1	7	4	4	4	6	3	4	4	3	3	3	1	3	2	1	3	4	4	2	3	4	4	6	6	6	6	6	6	6	7	6	7	7	7	7	7	7	5	5	5	2	4	5	5	5	3
333	2	2	2	5	6	5	4	3	3	6	3	1	2	3	4	2	3	1	2	1	2	5	1	5	5	7	7	7	7	7	7	7	7	7	7	7	7	7	7	6	5	7	7	5	6	7	7	6	6
336	2	2	5	7	6	4	6	4	5	7	3	1	1	2	1	1	2	1	2	1	2	2	3	2	2	7	7	7	7	7	7	7	7	7	7	7	7	7	7	7	6	7	7	1	7	7	7	4	1
337	2	3	2	6	5	5	6	4	3	5	5	6	4	5	4	4	6	4	4	5	5	5	5	4	4	5	4	4	5	5	5	5	5	6	5	5	5	5	5	5	5	5	5	5	4	5	5	3	5
338	1	3	1	7	1	1	7	7	7	7	4	2	3	3	2	4	2	1	7	1	1	7	1	1	1	2	2	2	2	2	2	2	2	2	2	2	7	6	6	7	7	7	7	1	7	7	7	7	1
340	2	3	7	6	3	6	4	3	7	5	6	6	4	5	5	4	2	4	4	7	5	4	5	6	5	4	5	4	4	4	4	4	4	4	5	6	5	4	5	3	3	3	4	1	3	4	5	4	1
343	2	3	5	7	5	2	6	3	2	6	1	2	3	3	2	3	2	2	3	1	4	3	3	4	4	6	6	6	6	6	6	6	6	6	6	6	6	6	6	6	6	6	6	2	6	6	6	6	2
344	1	2	2	6	2	6	2	2	2	5	2	2	6	2	4	6	5	3	3	5	4	3	4	5	5	6	6	6	6	6	6	4	5	5	5	5	6	6	6	6	1	5	5	6	4	7	7	4	6
345	2	3	1	4	5	5	3	3	5	4	7	6	5	6	7	6	7	7	6	5	6	7	6	7	7	4	4	4	5	3	3	3	3	3	4	4	4	4	4	4	4	4	4	4	4	4	4	4	4
346	1	2	1	7	7	6	4	4	4	6	4	3	3	4	4	4	4	4	1	4	4	3	6	3	3	5	5	4	4	4	4	4	5	5	4	5	5	4	4	6	6	6	6	2	6	6	5	6	2
347	2	2	2	5	6	6	6	5	2	4	1	3	1	4	2	1	3	2	1	3	4	3	3	4	4	7	7	7	7	7	7	7	7	7	7	7	7	7	7	7	6	6	6	3	6	6	6	5	3
348	2	3	5	2	4	3	5	6	4	3	5	4	3	3	5	4	4	6	5	5	5	6	2	4	4	6	6	6	6	6	6	6	6	6	7	6	7	7	7	6	4	4	4	5	6	6	6	6	4
351	2	3	2	5	3	4	5	5	4	4	4	4	6	2	4	6	2	4	4	2	4	3	1	3	3	5	5	5	5	5	5	5	5	5	5	5	5	5	5	6	6	6	6	6	6	6	6	6	6
352	2	3	4	6	6	6	6	2	2	6	3	2	1	2	3	2	2	2	3	2	3	3	2	2	2	6	6	6	6	6	6	6	6	6	6	6	6	6	6	6	5	5	6	6	6	6	6	6	5
353	1	2	1	7	7	4	4	4	4	5	4	3	4	2	1	2	1	4	1	2	4	2	2	3	3	6	6	6	6	6	6	6	6	6	6	6	6	6	6	6	6	6	6	6	6	6	6	5	5
355	2	3	5	5	6	3	4	4	4	5	7	5	6	5	7	6	7	5	7	7	6	7	6	7	7	4	4	4	4	4	4	4	4	4	4	4	4	4	4	4	4	4	4	4	4	4	4	4	4
360	2	3	5	6	6	4	3	6	2	4	7	7	6	7	6	7	7	7	7	6	7	6	7	7	7	3	3	3	3	3	3	3	3	3	3	3	4	4	4	3	3	3	3	2	3	3	2	4	2
361	1	3	5	7	5	4	6	3	4	7	3	2	3	3	4	2	4	1	3	5	5	3	5	2	2	6	7	7	6	5	7	7	7	7	7	7	7	7	7	5	4	5	6	5	6	6	6	6	6
367	2	3	2	4	4	5	5	4	3	4	7	6	5	6	6	7	6	5	7	5	7	6	7	6	6	4	4	4	4	4	4	4	4	4	4	4	4	4	4	4	4	4	4	4	4	4	4	4	4
371	2	2	2	7	6	5	6	7	6	5	5	3	4	3	2	3	4	4	5	5	2	3	5	2	2	6	6	6	6	6	6	6	6	7	6	7	6	6	7	4	4	5	5	4	5	5	4	4	5
372	1	2	1	6	4	4	5	5	4	5	3	2	3	4	3	2	1	1	4	3	2	4	3	2	4	5	6	4	5	5	6	4	6	6	6	6	6	6	6	5	4	5	5	5	6	5	5	5	4
375	2	2	1	7	6	4	7	6	5	7	2	3	3	2	1	4	2	2	3	3	3	2	4	2	2	6	7	7	4	7	7	5	7	7	7	7	7	7	7	7	3	5	7	5	3	7	7	3	4
376	2	3	1	7	4	1	7	4	2	7	5	6	7	2	2	7	1	4	6	6	7	6	7	6	7	3	3	3	3	3	3	3	3	3	3	3	3	3	3	4	4	5	5	6	5	5	3	4	6
377	2	3	1	7	7	2	4	2	2	6	7	7	6	7	7	6	6	5	6	5	6	6	6	5	7	7	7	7	7	7	7	7	7	7	7	7	7	7	7	2	2	6	6	5	6	4	4	6	6
378	2	2	1	6	6	4	4	6	3	7	4	3	4	3	3	3	4	2	1	6	5	5	5	1	1	5	5	5	7	7	7	7	6	6	6	6	6	6	6	6	5	6	6	5	5	5	5	5	4
379	1	2	2	6	2	2	6	6	2	6	5	2	3	1	1	2	3	3	3	1	2	3	2	3	3	6	6	6	6	6	6	6	7	7	7	7	7	7	7	7	6	6	6	1	6	6	6	6	4
381	1	2	1	5	6	4	7	5	6	6	3	4	2	3	4	3	4	4	3	4	4	3	2	3	3	5	5	5	5	5	5	5	5	5	5	5	5	5	5	7	5	6	7	2	5	7	7	7	2
383	2	3	5	7	6	5	7	6	4	6	4	3	4	2	5	3	5	6	4	5	4	2	2	2	2	5	5	5	5	5	5	5	5	5	5	5	5	5	5	5	5	5	5	5	5	5	5	5	5
384	2	3	5	6	6	4	5	5	4	4	7	6	5	7	5	4	6	4	6	5	5	4	4	6	7	6	6	5	6	5	5	5	6	6	6	6	6	6	6	4	3	5	4	4	4	4	4	4	4
387	2	2	1	6	3	3	7	3	5	7	3	2	3	2	4	2	3	4	1	4	5	2	1	3	3	7	7	7	7	6	7	7	7	7	7	7	7	7	7	6	4	7	6	3	7	6	5	7	6
388	1	2	1	5	3	5	3	3	2	6	6	6	5	4	5	5	6	7	6	5	5	5	6	5	5	5	5	5	5	5	5	5	5	5	6	6	7	6	6	3	2	4	5	6	4	3	3	3	3
389	2	2	2	6	4	7	7	5	4	4	3	1	3	2	2	3	2	1	3	2	2	1	2	2	2	6	7	6	6	6	7	6	7	7	7	7	7	7	7	6	6	4	5	1	4	4	4	6	1
390	1	3	1	7	1	1	1	1	1	1	1	7	1	1	7	1	1	7	4	6	5	4	5	7	7	1	1	1	1	1	1	1	1	1	1	1	7	7	7	7	1	1	7	1	7	7	7	7	1
392	2	2	1	7	2	6	6	6	4	5	7	5	6	5	7	6	6	6	7	6	5	6	7	6	6	5	6	6	3	3	4	4	6	5	4	3	4	4	4	2	2	4	2	7	4	2	2	3	6
393	2	3	5	6	6	6	6	5	4	6	2	3	4	2	4	3	4	4	1	5	4	1	3	5	5	5	5	6	6	6	6	6	6	6	6	6	6	6	6	5	5	5	5	5	5	5	5	5	5
394	1	2	1	5	3	4	3	5	4	6	5	7	5	7	6	6	7	6	5	5	5	6	5	5	5	5	5	5	6	5	5	5	6	6	6	6	6	6	6	4	3	5	6	5	5	4	4	4	5
395	2	3	5	5	2	1	4	3	1	4	7	7	7	6	7	6	7	7	6	6	7	7	7	6	5	3	3	3	3	3	3	3	3	3	3	3	4	4	4	4	2	3	4	4	4	4	4	4	5
396	2	3	1	7	7	5	6	2	2	7	1	1	1	4	4	1	2	2	1	1	2	1	5	5	5	6	6	6	6	6	6	6	6	6	6	6	6	6	6	6	6	7	7	1	7	7	7	7	1
398	2	3	5	3	4	5	7	7	3	7	4	4	4	3	3	2	3	3	2	5	2	5	2	4	4	5	5	5	5	5	4	7	7	7	7	7	7	7	7	2	4	5	5	1	6	6	6	7	1
402	2	2	1	5	2	6	7	6	6	5	4	2	2	1	3	2	4	3	2	4	1	4	1	4	4	7	7	7	7	7	7	7	7	7	7	7	7	7	7	6	4	4	6	4	4	6	6	4	5
403	2	3	1	6	6	5	6	6	4	6	1	2	3	2	2	3	3	3	2	2	4	3	3	2	2	6	6	6	6	6	6	6	6	6	6	6	6	6	6	6	5	6	6	4	6	6	6	6	4
404	2	3	2	7	6	4	7	7	7	7	4	3	3	4	2	3	3	2	1	6	3	1	6	1	1	6	6	6	6	6	6	6	6	6	6	6	6	6	6	6	6	6	6	6	6	6	6	6	6
408	2	3	5	6	6	3	5	5	5	6	3	2	3	1	3	2	1	3	2	4	3	3	2	2	2	6	6	6	6	6	6	6	6	6	6	6	6	6	6	6	6	6	6	6	6	6	6	6	6
409	1	2	1	7	6	4	6	6	3	6	3	5	3	3	3	2	5	3	2	2	3	3	4	4	4	6	6	6	6	6	6	6	6	6	6	6	6	6	6	6	6	6	6	4	6	6	6	4	4
410	2	2	1	6	7	7	4	4	4	6	2	1	3	4	2	1	3	6	1	4	3	1	2	3	3	6	6	6	6	6	6	6	6	6	6	6	6	6	6	6	6	6	6	6	6	6	6	6	6
412	2	3	5	4	5	4	7	4	6	5	5	4	6	5	5	4	7	7	5	4	5	4	7	5	5	4	4	4	4	4	4	4	4	4	4	6	6	6	6	5	4	4	4	3	4	5	4	4	3
415	2	3	5	6	7	5	6	7	5	6	3	2	2	3	4	3	3	2	4	1	5	4	3	4	4	6	6	6	6	6	6	6	6	6	6	6	6	6	6	6	5	6	6	4	5	6	7	5	3
416	1	2	7	3	2	3	1	2	2	3	7	7	6	7	7	7	6	7	7	6	7	6	7	7	7	4	3	3	4	3	4	2	4	4	4	4	5	4	4	1	1	4	4	2	4	3	3	4	3
418	1	3	1	5	7	6	6	3	3	5	3	5	3	5	3	3	2	5	5	5	3	2	2	3	3	5	6	5	6	6	6	5	6	6	6	7	6	5	5	3	2	2	6	5	4	6	6	4	4
421	2	3	1	6	1	6	7	2	2	5	6	5	5	3	4	6	5	5	4	5	5	4	5	5	5	5	5	5	5	5	5	5	6	6	6	6	6	6	6	4	4	4	4	5	5	4	4	5	5
422	1	3	4	7	2	4	5	4	3	5	5	3	4	2	2	3	3	2	3	4	3	3	4	4	4	4	5	6	6	5	6	5	5	6	6	6	6	6	6	6	6	6	6	3	6	6	6	6	3
425	1	3	1	6	3	4	5	3	2	6	5	7	6	7	7	6	6	6	5	6	7	5	7	6	6	4	4	4	4	4	4	4	5	4	4	4	5	5	5	4	4	4	4	4	4	4	4	4	4
428	1	2	1	7	4	4	5	6	5	7	5	1	6	2	2	2	1	2	3	3	1	3	3	3	3	6	6	7	7	7	7	7	7	7	7	7	7	7	7	7	7	7	7	4	4	7	7	7	4
430	1	2	1	7	3	5	6	4	6	5	3	2	3	2	4	3	3	1	3	4	1	3	4	4	4	7	7	5	7	6	6	6	6	6	6	6	6	6	6	6	6	6	6	3	4	4	4	5	2
432	1	2	1	6	6	4	6	6	4	7	2	3	4	2	2	3	4	1	3	1	4	4	5	3	3	6	6	6	6	6	6	6	6	6	6	6	6	6	6	6	6	6	6	2	6	6	6	6	2
436	2	3	1	3	4	4	6	3	1	3	5	7	6	6	7	6	7	7	6	5	6	5	6	6	7	5	5	5	3	6	5	4	6	5	5	6	6	5	5	4	3	2	4	2	4	4	4	3	2
437	1	2	1	5	6	3	6	4	3	7	4	5	6	7	5	5	6	6	4	7	4	5	6	7	7	4	4	4	4	4	4	4	4	5	3	5	5	3	5	5	3	5	3	5	3	5	3	4	4
438	1	2	1	6	1	5	3	2	5	5	5	4	5	5	4	5	4	2	3	2	3	5	6	5	5	5	5	5	5	5	5	5	5	5	5	5	5	5	5	5	5	5	5	5	5	5	5	5	5
439	1	2	1	6	3	6	5	5	2	5	3	4	5	4	3	5	4	2	4	5	4	5	4	4	4	6	6	6	6	6	6	6	6	6	5	6	6	6	6	5	4	5	6	6	6	6	6	5	4
442	2	3	2	7	5	4	3	3	3	4	4	5	3	2	3	2	4	4	2	2	4	2	3	3	3	6	6	6	6	6	6	6	6	6	6	6	6	6	6	7	5	7	7	3	7	6	6	6	3
443	2	3	1	7	7	6	7	7	6	7	1	1	2	3	1	2	3	1	3	2	2	3	2	1	1	7	7	7	7	7	7	7	7	7	7	7	7	7	7	7	7	7	7	1	7	7	7	7	1
444	2	2	1	6	6	3	6	3	1	4	2	3	2	2	3	3	4	3	2	6	2	2	3	3	3	7	7	7	7	7	7	5	7	7	7	7	7	7	7	6	6	5	5	2	6	5	5	6	4
447	2	3	2	6	6	6	6	6	2	6	3	2	2	3	1	2	2	4	3	2	2	3	2	2	2	7	7	7	7	7	7	7	7	7	7	7	7	7	7	7	5	5	7	6	6	6	6	6	6
449	1	3	1	6	3	6	5	4	4	5	1	1	3	7	4	4	7	4	3	3	4	3	5	4	4	6	6	6	6	6	6	6	6	6	6	6	6	6	6	5	5	5	5	5	5	5	5	3	4
450	1	2	1	7	5	3	5	2	4	7	4	3	3	2	3	4	2	2	5	3	4	3	2	2	2	4	6	6	6	6	6	6	6	6	7	7	7	7	7	5	4	5	4	2	5	6	6	7	3
451	1	2	1	7	6	6	6	6	6	7	3	2	3	2	1	3	3	3	2	6	2	2	2	3	3	6	6	6	6	6	6	6	6	6	6	6	6	6	6	6	6	6	6	6	6	6	6	6	6
453	2	3	5	1	5	4	6	6	6	6	3	2	1	2	3	2	3	2	3	5	2	2	1	3	3	6	6	6	6	6	6	6	6	6	6	6	6	6	6	6	6	7	6	6	6	6	6	6	6
454	2	2	1	7	2	4	2	2	2	4	4	4	5	5	2	4	4	4	5	3	3	5	4	3	3	5	6	5	4	4	4	4	5	5	5	5	5	5	5	5	5	5	5	5	5	5	5	5	5
456	2	3	5	3	2	3	3	3	1	2	6	7	6	5	6	4	7	6	6	5	5	6	6	4	7	4	4	4	6	6	6	6	6	6	6	6	6	6	6	3	3	4	3	6	4	4	4	4	4
458	2	3	1	6	6	6	7	7	7	6	3	3	1	3	1	2	2	3	4	2	2	1	3	2	2	7	7	7	7	7	7	7	7	7	7	7	7	7	7	7	7	7	7	3	7	7	7	5	3
460	1	3	1	7	4	6	6	6	1	7	3	3	2	3	1	2	3	1	2	3	4	2	3	3	3	6	6	6	7	6	6	6	6	7	6	6	7	6	7	7	6	7	6	1	6	6	7	7	1
461	1	3	2	7	5	3	4	5	5	6	5	2	2	2	1	2	4	1	2	2	1	2	3	3	3	7	7	7	7	7	7	7	7	7	7	7	7	7	7	7	7	7	6	1	4	6	6	6	1
462	1	3	1	6	5	3	5	4	2	6	4	3	2	4	2	1	2	2	4	3	3	2	3	3	3	7	7	7	7	7	7	7	7	7	7	7	7	7	7	6	5	5	6	4	5	6	6	4	4
463	1	3	1	6	4	6	6	6	4	7	5	2	5	4	4	4	2	4	3	1	3	4	2	2	2	7	7	7	7	7	7	7	7	7	7	7	7	7	7	7	6	6	6	4	6	6	6	6	3
464	1	3	1	7	1	1	7	5	1	7	3	2	1	3	3	1	2	3	2	3	2	2	2	2	2	7	7	7	7	7	7	7	7	7	7	7	7	7	7	7	7	7	7	1	7	7	7	7	7
465	1	3	1	7	1	4	7	1	6	7	7	7	7	4	1	7	1	1	1	2	3	2	1	1	1	7	7	7	7	7	7	7	7	7	7	7	7	7	7	7	7	7	7	1	7	7	7	4	1
466	1	3	1	5	4	6	2	3	2	6	3	2	4	2	3	3	4	5	5	1	3	2	3	4	4	4	6	5	5	6	5	5	5	5	6	5	7	7	7	7	4	5	5	2	6	6	7	4	2
467	1	2	1	7	3	6	5	3	3	7	2	3	2	3	3	1	1	5	2	2	2	2	1	1	1	5	5	6	7	7	7	7	7	7	7	7	7	7	7	7	7	7	7	3	7	7	7	7	3
468	1	2	1	6	2	6	3	2	3	5	4	2	3	4	3	2	3	4	3	3	4	2	3	4	4	6	6	6	6	6	5	5	6	5	6	6	6	6	6	6	5	6	5	1	6	6	6	6	3
469	1	3	1	6	3	4	7	7	4	6	1	2	1	2	2	3	1	1	2	3	1	2	2	3	3	7	7	7	7	7	7	7	7	7	7	7	7	7	7	7	7	7	7	1	7	7	7	7	1
470	2	3	2	6	3	5	3	5	4	6	7	6	7	6	7	7	7	7	6	7	7	6	7	7	7	2	5	2	2	2	3	2	3	3	4	5	4	4	5	4	2	2	5	2	2	4	4	4	4
472	1	3	1	6	6	4	6	3	3	6	1	2	2	3	2	1	3	2	2	1	3	2	4	1	1	6	6	6	6	6	6	6	6	6	6	6	6	6	6	7	7	6	7	3	6	7	7	6	3
475	2	3	1	7	6	3	6	6	2	6	1	3	2	3	3	2	4	2	5	1	3	6	1	2	2	6	6	6	6	6	6	6	6	6	6	6	6	6	6	6	6	6	6	3	6	6	6	6	4
479	1	3	1	6	5	4	4	4	3	6	1	3	2	2	2	2	3	2	3	2	2	3	2	2	2	7	7	7	7	7	7	7	6	7	7	7	7	7	7	7	7	5	7	2	5	6	6	6	2
482	1	3	1	6	5	6	4	5	5	7	2	1	3	3	4	2	2	1	3	1	3	3	2	3	3	7	7	7	7	7	7	7	7	7	7	7	7	7	7	7	4	7	7	5	7	7	7	5	1
484	2	2	5	7	5	6	7	5	1	7	3	1	3	2	1	2	1	1	2	1	2	1	3	2	2	7	7	7	7	7	7	7	7	7	7	7	7	7	7	7	7	7	7	2	5	7	7	7	2
487	1	3	7	6	3	4	7	3	5	6	4	4	5	4	6	5	5	4	5	4	5	5	5	5	5	5	5	5	5	5	5	5	5	5	5	5	5	5	5	5	3	4	6	4	4	4	4	3	3
488	1	2	1	6	4	5	5	3	3	5	3	3	2	4	3	5	4	4	3	5	3	5	4	3	3	5	5	6	6	5	5	4	4	4	5	5	5	5	5	5	5	5	4	4	5	5	5	4	4
489	1	2	1	6	3	5	3	5	2	6	4	2	3	3	2	3	4	2	3	3	5	2	3	4	4	6	6	6	6	6	6	5	6	6	6	6	6	6	6	6	5	6	5	2	6	6	6	6	1
490	1	3	1	6	4	4	5	5	5	6	2	2	3	2	2	3	3	3	2	4	4	2	2	3	3	7	7	7	7	7	7	7	7	7	7	7	7	7	7	6	5	5	7	6	5	6	6	5	6
491	1	3	1	7	4	5	5	7	1	7	2	3	3	1	3	2	1	2	2	3	2	1	1	3	3	7	7	7	7	7	7	7	7	7	7	7	7	7	7	7	4	6	7	1	6	7	7	5	1
492	1	3	1	4	3	6	3	4	5	6	2	3	4	5	3	5	3	3	5	2	2	6	5	2	2	5	5	5	5	5	5	6	5	5	4	6	6	5	6	5	5	4	5	4	5	6	5	5	5
493	1	3	1	5	6	6	4	4	4	5	2	4	3	3	2	2	3	4	6	2	6	2	6	2	2	6	6	6	6	6	6	6	6	6	6	6	6	6	6	6	6	6	6	2	6	6	6	6	2
494	2	3	2	6	6	5	7	7	3	6	4	4	3	3	2	3	2	3	4	3	5	2	1	3	3	6	6	6	6	6	6	5	5	5	5	5	5	5	5	5	4	6	5	3	4	5	5	3	4
495	1	3	1	7	3	6	6	5	4	6	1	3	2	3	4	5	4	3	2	3	4	3	4	4	4	6	6	6	6	6	6	6	6	6	6	6	6	6	6	6	6	5	5	1	5	6	6	6	1
496	1	3	1	7	1	6	6	3	1	6	7	6	6	7	7	5	6	7	5	5	7	6	7	6	2	4	4	4	4	4	4	4	4	4	4	4	4	4	4	2	2	4	6	5	6	4	4	4	4
497	2	2	7	7	5	6	7	7	4	7	3	2	3	4	2	2	3	1	2	2	3	2	1	2	2	7	7	7	7	7	7	7	7	7	7	7	7	7	7	6	5	7	5	4	6	6	6	6	6
498	1	3	1	7	3	5	5	4	2	7	4	5	6	5	2	3	1	1	2	3	2	2	1	2	2	7	7	7	7	7	7	7	7	7	7	7	7	7	7	7	7	7	7	2	7	7	7	6	4
499	1	3	1	4	6	6	5	2	2	5	3	1	2	3	3	3	4	3	1	3	3	1	4	4	4	5	6	5	6	6	6	7	7	7	7	7	7	7	7	6	5	5	6	6	5	7	7	5	6
500	1	3	1	6	7	6	5	3	2	5	2	2	4	1	1	2	2	4	1	3	2	2	2	2	2	6	6	4	6	6	6	4	6	6	4	5	7	7	7	7	3	4	6	3	5	7	7	3	1
501	1	3	5	7	6	5	6	4	4	4	1	2	3	2	2	3	3	3	2	2	1	3	2	2	2	7	7	7	5	6	5	7	7	7	7	7	7	7	7	7	7	7	7	5	7	7	7	7	5
502	1	3	1	6	7	7	6	6	2	6	4	3	3	4	2	3	4	2	3	3	4	6	4	3	3	6	6	6	6	6	6	6	6	6	6	6	6	6	6	6	4	5	6	4	6	6	6	5	6
503	1	2	1	6	7	5	6	7	6	5	4	3	1	2	4	4	2	2	2	4	2	3	3	5	5	6	6	6	6	6	6	6	6	6	6	6	6	6	6	6	6	6	6	6	6	6	7	6	1
504	1	3	1	6	4	2	6	6	4	6	2	4	3	4	2	2	3	1	6	4	4	6	4	1	1	6	6	6	6	6	6	6	6	6	6	6	6	6	6	5	5	5	5	3	5	5	5	5	4
505	2	2	2	6	4	5	5	6	6	4	2	2	4	3	4	4	4	4	2	2	2	5	4	4	4	7	7	7	7	7	7	7	7	7	7	7	7	7	7	4	2	5	5	6	5	5	5	4	6
507	1	3	5	6	3	3	6	2	4	7	5	2	5	3	3	4	2	1	6	2	2	6	2	3	3	7	7	7	7	7	6	7	7	7	7	7	7	7	7	7	5	6	7	6	7	7	6	5	6
509	2	3	5	6	6	4	6	6	2	4	3	4	4	4	3	3	3	3	6	4	3	5	3	3	3	6	6	6	6	6	6	6	6	6	6	6	6	6	6	5	5	4	5	3	5	6	6	4	4
510	1	3	1	7	4	6	4	3	2	6	6	5	6	5	6	5	6	4	7	5	5	7	4	6	6	5	5	5	5	5	5	5	5	5	5	5	5	5	5	4	4	4	4	3	4	4	4	4	3
511	2	2	1	6	3	6	2	5	4	4	6	5	6	7	7	6	5	7	5	5	6	5	7	5	5	4	4	4	4	4	4	3	5	4	4	4	6	6	6	3	2	4	4	4	4	4	4	4	5
512	1	3	1	4	5	5	2	2	2	4	2	5	6	2	5	4	7	4	6	4	5	4	6	5	7	6	6	6	6	6	6	6	6	6	6	6	6	6	6	3	3	4	5	6	4	6	6	4	6
513	1	3	1	1	5	6	6	4	6	6	1	3	6	1	3	2	2	3	2	3	1	3	2	3	3	6	7	7	6	6	6	6	6	6	6	6	6	6	6	6	6	6	6	6	6	6	6	6	6
516	1	3	2	6	3	3	6	6	2	5	2	5	2	6	7	5	2	3	6	2	4	6	6	3	7	6	6	6	6	6	6	6	6	6	6	6	6	6	6	4	3	5	5	4	5	4	5	5	5
517	1	3	1	7	6	4	5	4	2	5	4	3	1	4	3	3	4	3	2	5	1	4	2	2	2	6	6	5	6	6	6	5	5	5	6	6	6	6	6	7	7	7	7	4	6	6	6	6	4
519	1	3	1	6	5	4	3	2	2	3	3	3	5	5	3	4	2	2	5	4	5	4	3	4	4	4	4	4	4	4	4	4	5	4	4	4	5	5	5	6	4	4	4	3	4	5	5	4	3
520	1	3	1	6	4	4	2	4	7	6	1	3	2	3	2	1	2	3	2	2	2	1	3	2	2	7	7	7	6	6	6	6	6	6	7	7	7	7	7	7	7	7	7	2	6	7	7	5	1
523	2	3	5	5	4	4	6	4	4	5	7	7	4	6	6	7	7	6	5	5	7	6	7	6	6	4	5	6	4	5	6	3	3	4	6	6	7	6	6	2	2	4	7	1	4	1	1	4	1
524	2	3	5	7	5	4	4	6	3	6	1	4	2	3	4	2	3	4	2	3	2	3	4	2	2	6	6	6	6	6	6	6	6	6	6	6	6	6	6	6	6	6	6	5	5	6	6	6	6
526	1	3	1	7	3	4	6	5	5	6	6	4	6	6	5	6	5	6	4	6	6	4	6	4	6	5	5	5	5	5	5	5	5	5	5	5	5	5	5	6	5	5	6	4	4	5	4	4	5
527	1	2	1	5	1	4	4	1	1	6	3	3	2	3	3	2	4	1	2	3	3	5	4	4	4	7	7	7	7	7	7	7	6	6	6	6	6	6	6	6	4	4	6	4	6	6	6	6	4
528	1	3	1	6	3	6	4	5	2	5	5	5	4	5	4	7	6	7	5	4	6	5	4	6	7	5	3	5	4	5	4	5	5	6	5	5	7	7	7	5	4	5	4	4	5	3	4	4	5
530	1	3	1	4	6	6	6	4	6	3	3	2	1	2	4	3	4	2	3	6	2	3	2	2	2	6	6	6	6	6	6	6	6	6	6	6	6	6	6	6	4	5	6	2	6	6	6	4	2
531	1	3	2	7	4	3	6	6	4	6	6	5	6	6	7	6	7	6	5	7	6	5	7	7	7	4	4	4	4	4	4	4	4	4	4	4	4	4	4	4	4	4	4	4	4	4	4	4	4
532	1	3	1	7	7	6	6	6	2	6	2	3	1	5	3	2	2	1	1	6	4	2	1	2	2	7	7	7	6	6	6	6	7	7	7	7	7	7	7	7	7	6	7	5	5	6	6	5	2
534	1	3	1	7	6	6	6	6	6	6	3	2	3	2	2	1	2	3	2	4	2	4	1	4	4	6	6	6	6	6	6	6	6	6	6	6	6	6	6	6	6	6	6	6	6	6	6	6	6
535	1	3	1	5	7	5	5	2	7	6	1	3	2	3	2	3	4	2	4	3	6	3	2	3	3	5	6	6	6	6	6	4	6	6	4	6	6	6	6	7	5	3	6	1	4	4	6	4	2
536	1	2	1	5	5	5	6	6	6	6	5	2	3	5	2	3	1	2	2	2	6	2	2	6	6	6	6	6	6	6	6	6	6	6	6	6	6	6	6	6	6	5	5	6	4	5	6	6	5
537	2	3	5	6	5	3	6	5	4	6	3	2	3	4	3	3	4	3	2	5	4	2	4	3	3	6	6	6	6	6	6	6	6	6	6	6	6	6	6	4	4	5	7	5	5	5	5	5	5
539	1	3	5	6	6	4	6	6	5	6	3	3	5	5	4	3	4	4	3	3	5	3	4	3	3	6	6	5	5	5	5	6	6	6	6	6	5	6	7	5	5	5	5	4	4	5	6	4	4
540	2	3	5	6	3	2	3	4	2	6	1	3	3	5	3	2	3	1	2	5	4	1	4	3	3	6	7	7	7	6	7	5	7	7	7	6	6	6	7	5	4	6	6	6	6	6	5	5	5
541	2	3	1	6	7	4	6	6	2	6	4	2	2	5	2	1	1	2	2	5	4	2	1	4	4	6	6	6	6	6	6	6	6	6	6	6	6	6	6	6	6	6	6	3	6	6	6	6	3
542	2	3	1	6	5	4	4	4	4	4	4	5	5	3	3	5	4	4	2	3	3	5	3	4	4	6	6	4	4	5	6	4	5	5	5	6	7	7	7	5	3	2	5	3	3	6	6	4	5
543	1	3	1	4	7	6	3	3	5	5	4	3	4	3	2	3	3	5	3	2	2	3	3	4	4	7	7	7	7	7	7	7	7	7	7	7	7	7	7	2	1	4	7	7	4	3	4	1	6
544	2	3	1	7	5	5	2	3	2	5	5	3	2	3	2	4	4	3	4	3	5	2	4	4	4	5	5	5	5	5	5	5	5	5	5	5	5	5	5	5	5	5	5	4	5	5	5	5	4
545	1	3	5	5	5	4	6	4	4	7	3	3	4	2	3	4	3	2	4	4	4	4	3	2	2	6	6	7	6	6	6	6	6	6	6	6	6	6	6	6	4	4	6	6	6	6	5	6	5
546	1	3	1	6	5	4	3	2	1	6	5	4	5	5	7	7	6	4	6	6	7	4	6	6	6	4	5	1	1	2	4	4	6	6	4	6	7	7	7	5	5	4	5	1	4	5	5	6	5
547	2	3	1	7	6	3	6	2	1	6	5	5	2	2	2	3	3	4	2	6	5	3	3	2	2	5	5	5	5	5	5	5	6	6	6	6	6	6	6	6	5	5	7	1	3	6	6	6	1
548	1	3	1	7	4	3	6	5	4	5	4	2	5	2	3	2	4	3	4	3	4	3	3	4	4	5	5	5	5	5	5	5	5	5	5	5	6	6	6	6	4	5	6	4	5	7	7	5	5
549	1	3	1	3	5	7	2	7	2	2	2	2	3	3	1	2	1	1	2	1	1	3	1	1	1	7	7	7	7	7	7	7	7	7	7	7	7	7	7	7	7	7	7	7	7	7	7	7	7
550	1	2	1	3	4	3	2	3	4	2	4	4	5	5	6	3	4	4	4	3	5	4	4	4	4	7	7	7	7	7	7	7	7	7	7	7	7	7	7	4	1	6	6	5	6	5	6	4	7
551	1	3	1	7	6	6	7	5	2	6	5	1	1	5	4	1	1	1	1	6	3	2	1	1	1	7	7	7	7	7	7	7	7	7	7	7	7	7	7	7	7	7	7	4	7	7	7	7	4
552	1	3	5	7	6	5	6	6	3	4	5	1	2	2	4	1	1	3	2	3	2	1	1	4	4	7	7	7	7	7	7	7	7	7	7	7	7	7	7	6	6	7	7	3	7	7	7	7	4
553	2	3	1	4	4	3	3	5	3	3	5	4	5	4	4	5	4	4	4	4	4	4	4	4	4	4	4	4	4	4	4	4	4	5	5	5	5	5	5	5	5	5	5	5	5	5	5	5	5
554	1	3	7	7	2	5	5	3	2	6	3	2	3	1	3	2	3	1	5	4	4	3	3	3	3	5	5	5	6	5	6	5	5	5	5	4	6	6	6	6	6	6	6	5	5	6	6	6	6
555	2	3	1	6	4	2	6	5	2	4	6	5	6	5	6	7	7	7	4	7	5	7	6	6	6	4	4	4	4	4	4	4	4	4	4	4	4	4	4	4	4	4	4	4	4	4	4	4	4
556	1	3	1	6	5	5	7	3	4	6	3	3	4	5	3	3	2	3	3	4	5	3	5	2	2	5	5	5	5	5	5	5	6	6	6	6	6	6	6	6	4	4	4	6	5	7	7	5	5
558	2	3	5	7	4	5	6	3	5	6	1	5	2	5	3	2	3	1	2	2	2	3	4	4	4	6	6	6	6	6	6	6	6	6	6	6	6	6	6	6	6	6	7	4	5	7	5	7	5
562	1	2	1	5	4	6	5	4	3	5	4	3	5	4	3	5	4	3	5	4	3	5	4	3	3	6	6	6	5	4	3	4	5	4	3	4	5	4	3	6	5	5	7	4	5	6	6	5	5
563	2	3	5	6	5	5	6	5	4	6	5	3	2	3	4	3	3	4	2	2	5	2	5	4	4	6	6	6	5	5	5	5	6	6	5	6	6	6	6	6	5	5	6	5	6	6	5	5	4
564	1	3	1	6	4	4	6	3	2	6	4	3	3	4	3	5	4	2	6	4	2	6	4	2	2	6	6	7	6	6	6	6	6	6	6	6	6	6	6	5	5	5	6	5	5	6	5	6	4
565	1	3	1	5	5	6	5	5	3	5	7	7	6	5	7	5	6	5	5	6	5	6	7	6	7	5	5	5	5	5	5	5	5	5	5	4	5	5	5	5	3	3	5	3	3	3	3	5	5
566	2	3	7	4	5	5	5	5	4	6	3	5	5	3	4	4	4	4	4	5	4	3	4	3	3	5	5	5	5	5	5	5	5	5	5	5	4	6	5	5	5	5	5	5	5	5	5	6	6
567	2	3	1	6	7	6	7	6	7	6	3	2	2	1	3	2	2	3	2	2	3	2	3	4	4	6	6	6	6	6	6	6	6	6	6	6	6	6	6	6	6	6	6	6	6	6	6	6	6
568	1	3	5	7	4	6	7	4	5	6	4	2	3	3	3	2	3	3	4	2	2	7	2	1	1	5	6	6	7	7	7	6	6	6	6	7	7	7	7	6	4	5	6	1	5	5	6	4	3
569	2	3	1	6	6	6	6	6	6	6	1	2	6	6	2	1	3	6	2	6	1	2	2	2	2	6	6	6	6	6	6	6	6	6	6	6	6	6	6	6	6	6	6	6	6	6	6	6	6
571	1	3	1	7	4	5	4	3	1	6	2	5	2	2	3	3	2	2	3	4	3	3	3	3	4	6	6	6	6	6	6	6	6	6	6	6	6	6	6	6	6	6	6	4	6	6	6	6	3
572	1	2	1	6	6	4	6	3	2	6	6	3	2	2	2	6	5	1	2	2	4	2	3	3	3	7	7	7	7	7	7	7	7	7	7	7	7	7	7	6	6	6	6	2	6	6	6	6	4
573	2	3	1	5	6	4	5	5	5	6	2	2	1	3	3	5	4	3	3	2	4	3	5	3	3	6	6	6	6	6	6	6	6	6	6	6	6	6	6	5	4	4	5	4	4	5	5	5	5
574	2	3	5	7	4	6	6	6	2	7	3	4	2	1	2	3	5	2	3	5	3	2	1	3	3	6	6	6	6	6	6	6	6	6	6	6	6	6	6	6	5	5	5	2	6	6	6	6	2
575	1	3	1	3	5	5	3	6	3	5	5	7	5	6	7	5	5	7	7	5	6	5	7	5	5	5	5	4	5	5	5	4	4	4	4	4	4	4	4	4	3	3	5	4	4	4	5	4	4
576	1	3	1	5	7	6	2	2	2	7	7	6	7	7	6	7	6	6	7	6	7	6	7	7	7	4	4	4	4	4	4	1	1	5	5	5	4	4	4	7	1	5	4	1	1	7	7	4	4
577	2	3	5	7	6	4	5	3	1	6	3	2	3	2	3	3	2	1	1	3	4	3	2	3	3	6	7	7	6	7	7	6	7	7	7	7	7	7	7	7	6	6	7	3	5	6	6	6	2
578	2	3	1	6	6	6	6	6	6	6	2	2	1	3	2	2	6	2	2	1	3	1	2	4	4	6	6	6	6	6	6	6	6	6	6	6	6	6	6	6	6	6	6	6	6	6	6	6	6
580	2	3	1	6	5	2	5	3	6	6	3	2	6	3	3	4	2	1	3	4	2	4	3	4	4	6	6	6	6	6	6	6	6	6	6	6	6	6	6	5	5	5	6	2	6	6	6	6	2
581	1	3	4	7	5	3	7	5	1	5	3	2	2	3	1	2	3	1	2	1	4	2	4	3	3	7	7	7	7	7	7	7	7	7	7	7	7	7	7	7	7	7	7	5	6	7	7	4	4
582	1	3	5	6	4	4	7	4	1	7	3	1	3	3	3	3	1	2	5	2	3	1	2	2	2	5	7	7	7	7	7	7	7	7	7	7	7	7	7	7	7	7	7	4	7	7	7	7	4
583	2	2	1	4	6	4	5	6	5	6	5	7	6	5	6	7	5	7	4	4	4	6	6	6	6	6	5	4	4	4	5	4	5	5	5	6	6	6	6	4	3	4	5	6	4	5	4	3	5
585	2	3	1	6	6	6	6	6	6	6	3	1	2	2	3	3	1	3	2	3	1	2	3	2	2	6	6	6	6	6	6	6	6	6	6	6	6	6	6	6	6	6	6	2	6	6	6	6	2
586	2	3	5	4	7	4	6	4	6	6	6	5	7	6	5	6	7	7	6	6	6	6	6	7	7	4	4	4	4	4	4	4	4	4	4	4	4	4	4	4	4	4	4	4	4	4	4	4	4
587	2	3	1	6	5	3	4	4	4	7	1	1	2	3	1	2	4	1	6	4	1	3	2	1	1	6	6	6	6	6	6	6	6	6	6	6	6	6	6	6	6	7	7	5	7	7	7	7	2
588	1	3	1	7	4	7	6	5	5	4	4	1	2	3	1	2	3	4	3	1	4	1	1	3	3	6	6	6	7	7	7	7	7	7	7	6	7	7	7	6	5	4	6	5	5	7	7	5	3
590	2	3	1	7	7	4	6	6	5	7	3	1	6	2	1	3	2	5	1	2	1	1	2	5	5	7	7	7	7	7	7	7	7	7	7	7	7	7	7	7	7	7	7	7	7	7	7	7	5
591	2	3	1	6	6	5	5	6	3	6	3	1	2	5	4	2	3	4	4	2	3	1	3	2	2	6	6	6	6	6	6	6	6	6	6	6	6	6	6	4	3	4	7	5	5	6	6	5	6
594	1	3	1	7	6	5	7	4	4	6	3	2	1	2	3	3	2	1	2	2	5	2	3	2	2	7	7	7	7	7	7	7	7	7	7	7	7	7	7	7	6	6	6	6	6	7	6	6	1
595	2	2	1	6	2	6	6	2	2	6	5	4	4	4	3	4	5	1	6	4	5	4	5	5	5	6	6	6	6	6	6	6	6	6	6	6	6	6	6	2	1	6	6	4	4	4	4	4	6
596	1	3	1	7	6	5	4	4	2	6	5	4	3	5	4	5	5	2	6	5	4	6	4	4	4	6	6	6	6	5	6	5	6	6	5	6	6	6	6	5	4	4	4	3	4	5	5	5	3
597	2	2	1	6	1	3	5	4	4	6	2	3	3	1	4	3	4	1	5	5	4	3	2	2	2	6	6	6	6	6	6	6	6	6	6	6	7	7	7	5	3	4	6	7	5	6	7	4	6
599	2	2	2	4	1	4	3	2	4	2	6	7	6	7	6	7	7	6	7	6	7	6	7	6	7	7	7	7	7	7	7	7	7	7	7	7	7	7	7	1	1	4	4	1	4	1	4	4	4
600	2	3	5	3	5	4	5	6	4	5	6	6	7	4	6	7	5	6	5	4	6	6	5	4	4	5	3	4	7	6	6	6	6	6	7	7	7	7	7	4	2	4	4	6	4	4	3	4	4
602	2	3	5	6	6	4	7	4	3	6	6	7	6	6	5	7	6	6	6	4	6	4	6	4	6	6	6	6	6	6	6	6	6	6	6	6	6	6	6	3	4	2	4	4	4	4	4	4	4
603	2	2	1	5	5	6	6	4	3	6	5	3	2	4	4	5	3	4	2	5	4	3	3	5	5	5	5	6	6	6	6	6	6	6	5	6	6	6	6	5	4	5	5	6	5	5	5	5	6
604	2	3	5	6	6	5	6	4	5	7	2	3	2	3	2	2	3	3	2	5	1	1	4	1	1	7	7	7	7	7	7	7	7	7	7	7	7	7	7	7	5	5	5	1	5	6	6	5	2
605	2	3	5	5	4	5	4	5	4	5	6	7	6	7	6	6	7	7	7	6	4	7	6	7	7	4	4	4	4	4	4	4	4	4	4	4	4	4	4	4	4	4	4	4	4	4	4	4	4
607	1	3	5	6	5	7	7	7	4	7	3	5	4	3	2	3	3	1	5	1	5	7	2	3	3	7	7	7	7	7	7	7	7	7	7	7	7	7	7	6	5	5	7	5	6	7	7	5	4
609	1	2	1	7	2	6	3	6	4	6	1	1	1	4	1	4	1	3	2	3	2	3	1	2	2	6	6	6	6	6	6	6	6	6	6	6	6	6	6	6	6	6	6	2	6	6	6	6	6
610	1	3	1	7	7	4	7	5	3	7	2	2	3	2	3	4	3	2	3	3	2	3	1	2	2	7	6	6	7	7	5	5	7	7	7	7	7	7	7	7	5	6	7	5	7	7	7	7	7
611	1	2	1	7	7	6	3	3	4	7	2	1	4	4	4	2	4	4	2	4	4	2	4	2	2	4	4	4	4	4	4	4	4	4	4	4	7	7	7	7	7	7	7	1	7	7	7	7	1
613	1	3	1	5	5	4	4	6	4	5	6	7	5	5	7	5	7	7	5	7	7	6	6	6	6	5	5	5	4	5	5	4	5	5	5	5	4	5	5	4	3	4	4	4	4	4	3	3	5
614	1	3	5	6	7	5	6	2	6	6	4	1	2	3	1	2	1	1	3	3	4	2	1	3	3	6	6	5	6	7	7	6	7	7	5	5	7	6	5	7	7	7	7	1	7	6	6	7	1
615	1	3	1	3	6	5	1	3	6	6	5	5	5	2	2	4	4	2	7	3	5	6	3	3	3	3	5	4	4	4	5	4	5	5	3	4	5	5	5	6	6	6	6	1	4	4	4	4	1
616	1	2	1	7	7	6	7	7	7	6	2	3	2	3	2	2	3	2	4	2	2	2	4	2	2	6	6	6	6	6	6	6	6	6	5	5	6	6	6	6	6	6	6	6	6	6	6	6	6
618	1	3	5	7	7	4	6	6	6	7	2	1	2	2	1	3	2	1	2	3	1	1	2	2	2	7	7	7	7	7	7	7	7	7	7	7	7	7	7	7	7	7	7	2	7	7	7	7	2
619	1	3	1	3	2	1	1	2	2	3	6	6	7	6	1	7	6	7	7	4	7	4	6	4	7	6	7	4	6	5	6	6	6	6	5	7	6	6	7	5	3	4	5	7	6	6	6	6	6
621	2	3	5	5	7	6	5	5	4	6	6	6	4	5	5	5	5	4	5	4	4	5	2	5	5	4	5	4	5	4	5	5	5	5	5	5	5	5	5	5	5	5	5	4	4	5	5	4	3
622	1	2	1	7	1	4	1	1	1	4	4	7	4	2	4	5	2	4	7	1	5	4	4	4	4	7	7	7	6	6	6	6	6	6	6	6	7	7	7	4	4	4	4	1	3	4	4	4	4
623	1	3	1	1	5	2	2	3	5	4	6	7	7	5	6	7	5	4	7	5	4	4	7	4	4	6	6	6	7	7	6	6	6	6	7	7	6	6	6	3	3	5	5	5	4	5	3	5	5
624	1	3	1	7	4	3	7	4	2	6	2	3	1	3	3	2	2	1	2	5	5	2	3	2	2	6	6	6	6	6	6	6	6	6	6	6	6	6	6	6	5	6	6	5	5	6	6	5	5
626	2	3	1	4	5	4	4	5	2	4	4	5	5	4	5	7	6	7	4	4	7	4	4	3	3	4	4	4	6	6	6	5	4	4	4	4	4	4	4	4	4	4	4	4	4	4	4	4	3
627	1	3	1	7	1	6	6	5	1	6	4	3	2	3	4	4	3	2	3	2	5	3	5	3	3	6	6	6	6	6	6	6	6	6	6	6	6	6	6	6	4	4	5	5	4	6	6	6	4
629	2	3	1	6	4	3	5	4	3	6	6	6	5	7	7	5	6	7	6	6	6	6	4	5	5	3	4	4	4	5	5	4	5	5	4	5	5	5	5	4	4	4	4	4	4	4	4	4	4
630	2	3	1	6	5	6	7	5	4	7	1	2	3	2	2	3	3	1	4	3	4	3	3	3	3	6	6	6	6	6	6	6	6	6	6	6	6	6	6	6	5	5	5	6	5	6	6	5	5
631	1	3	1	6	4	3	6	5	2	5	1	4	3	2	4	3	3	2	3	3	2	3	4	2	2	7	7	6	6	6	6	6	7	7	7	7	7	7	7	6	4	5	6	5	4	6	6	5	5
632	1	3	1	5	2	4	4	5	3	4	4	5	7	4	5	6	5	7	6	5	4	4	4	5	5	5	5	5	5	5	5	5	5	5	5	5	5	5	5	4	3	3	4	3	4	6	5	4	3
635	1	3	1	7	4	7	5	7	4	7	1	3	2	4	2	3	2	1	2	2	3	2	2	3	3	7	7	7	7	7	7	7	7	7	7	7	7	7	7	7	7	7	7	7	7	7	7	7	4
638	2	2	1	6	4	6	4	4	5	4	5	6	5	6	5	6	4	4	7	7	5	5	3	6	6	5	5	5	5	5	5	5	5	5	5	5	5	5	5	4	4	4	4	4	4	5	4	4	5
639	2	3	1	7	7	4	6	5	5	6	2	3	2	1	1	2	3	1	2	2	4	2	4	2	2	7	7	7	7	7	7	5	7	7	7	7	7	7	7	6	6	6	6	1	3	6	6	5	5
641	1	2	1	7	7	5	7	3	3	7	2	3	3	1	2	3	2	3	1	2	1	2	1	4	4	7	7	7	7	7	7	7	7	7	7	7	7	7	7	7	7	7	7	2	7	7	7	7	7
642	1	3	1	6	4	6	7	6	5	6	7	7	6	7	4	4	5	4	6	5	7	5	6	5	5	4	4	4	4	4	4	4	4	4	4	4	4	4	4	4	4	4	4	4	4	4	4	7	4
643	2	3	1	6	2	3	7	6	5	7	4	4	2	1	3	2	4	5	3	2	3	4	3	3	3	6	6	6	6	6	6	6	6	6	6	6	6	6	6	6	6	6	6	2	6	6	6	6	2
644	2	3	1	7	1	4	5	6	4	6	3	5	5	3	3	6	3	2	4	5	3	5	4	3	3	6	6	6	5	5	5	5	5	5	5	5	6	6	6	4	3	4	6	3	6	5	5	4	5
646	1	3	1	5	6	5	4	5	5	5	5	6	4	5	3	5	5	5	5	5	5	5	5	5	5	5	5	6	4	5	5	4	5	4	5	5	4	4	5	4	5	4	5	6	4	5	5	5	5
647	1	3	1	4	4	3	4	5	4	3	7	6	5	7	7	5	5	7	7	5	6	5	5	7	7	4	4	3	4	4	4	4	5	5	5	6	6	5	6	4	3	3	4	5	3	5	4	3	5
648	1	2	1	4	3	5	6	2	7	5	1	2	3	2	3	3	1	3	2	3	2	3	3	4	4	5	7	5	4	5	5	5	4	4	5	5	5	5	7	7	7	7	7	7	7	7	7	6	6
649	1	3	1	7	5	5	5	5	4	5	4	4	6	5	3	4	5	2	6	4	4	6	4	4	4	5	5	5	5	5	5	5	5	5	6	6	6	5	6	5	4	4	5	3	3	4	4	4	4
650	1	3	1	6	6	6	6	6	6	6	3	3	2	2	2	1	3	3	2	1	1	3	2	2	2	6	6	6	6	6	6	6	6	6	6	6	6	6	6	6	6	6	6	6	6	6	6	6	6
651	2	3	1	6	5	3	6	3	3	6	3	4	3	3	2	4	3	2	5	3	2	6	4	2	2	6	6	6	6	6	6	6	5	5	5	5	5	5	5	6	6	6	6	5	5	5	5	5	5
652	2	2	1	5	3	6	3	3	3	4	7	4	7	4	7	6	7	5	7	6	7	7	6	7	7	4	4	4	4	4	4	4	4	4	4	4	4	4	4	4	4	4	4	4	4	4	4	4	4
654	1	3	1	7	3	6	5	2	6	5	5	6	5	4	6	6	5	4	2	5	5	4	5	3	3	3	4	5	6	4	5	3	5	4	3	7	6	4	4	2	4	3	5	2	5	3	6	6	3
656	2	3	3	3	7	5	4	4	4	5	6	5	5	6	4	5	4	4	1	5	6	7	5	4	4	6	4	5	6	7	5	6	7	7	7	7	7	7	7	3	2	3	4	3	3	5	5	4	4
658	1	3	1	7	6	5	7	7	3	7	3	1	2	3	2	3	3	2	1	3	5	1	3	2	2	7	7	7	7	7	7	7	7	7	7	7	7	7	7	6	5	5	7	3	6	7	7	6	2
659	1	3	5	6	4	4	4	4	4	7	2	3	2	3	4	1	3	3	4	3	3	1	4	1	1	5	7	7	7	7	7	7	7	7	7	7	7	7	7	6	6	6	6	5	7	6	6	7	5
660	1	2	1	6	5	5	6	6	6	6	2	3	1	2	3	3	1	1	6	1	6	1	4	1	1	6	6	6	6	6	6	6	6	6	6	6	6	6	6	6	6	5	6	1	6	6	6	6	2
661	1	3	1	4	4	4	6	4	5	6	6	6	6	6	6	7	7	3	4	5	4	2	3	5	5	5	5	5	5	5	5	5	5	5	5	5	5	5	5	5	5	5	5	3	5	5	5	5	3
662	1	3	1	7	5	7	7	4	5	7	6	2	3	2	2	3	3	1	1	5	2	2	3	3	3	5	6	5	5	7	5	5	7	7	4	7	7	6	6	7	5	5	6	4	6	6	6	6	4
663	1	3	1	6	3	7	7	7	4	6	2	2	2	1	4	6	6	1	5	4	3	5	2	1	1	5	5	6	6	6	6	6	6	6	6	6	6	6	6	6	6	6	6	6	6	6	6	6	6
664	2	3	1	6	4	6	3	3	5	4	5	2	3	3	4	5	3	2	5	5	2	4	5	2	2	5	6	6	5	5	6	6	6	6	6	6	6	6	6	5	5	4	4	2	4	5	5	5	1
665	2	3	5	5	3	4	5	5	3	5	3	3	2	4	3	3	4	1	3	3	5	3	3	3	3	5	6	6	6	6	6	6	6	6	6	6	6	6	6	6	6	6	6	2	5	7	7	6	1
666	1	3	4	7	4	5	3	5	6	6	2	3	1	3	1	2	1	1	3	1	2	3	1	2	4	7	7	7	7	7	7	7	7	7	7	7	7	7	7	7	5	7	7	1	7	7	7	7	1
669	2	3	2	6	4	5	5	3	6	5	7	6	6	7	7	7	7	7	5	7	6	6	7	6	7	3	3	3	3	3	3	3	3	3	3	3	3	3	3	3	3	3	3	3	3	3	3	3	3
670	1	3	5	4	4	4	3	5	3	4	7	6	7	5	6	5	7	7	5	7	5	7	6	7	7	3	3	3	3	3	3	3	3	3	3	3	3	3	3	4	4	4	4	4	4	4	4	4	4
671	2	3	5	6	6	4	6	6	2	6	4	2	2	4	2	4	3	2	3	1	2	3	3	4	4	5	6	6	6	6	6	5	6	6	6	6	6	6	6	5	3	6	6	3	5	6	6	5	5
672	1	3	1	6	1	5	5	2	5	5	5	7	6	7	5	6	7	6	7	6	7	4	7	7	7	4	4	4	4	4	4	4	4	4	4	4	4	4	4	4	4	4	4	5	3	6	4	5	5
673	1	2	1	7	1	4	1	1	1	7	2	3	4	1	4	2	1	1	2	3	2	1	2	2	2	7	7	7	7	7	7	7	7	7	7	7	7	7	7	7	7	7	7	7	7	7	7	7	7
676	2	3	5	5	4	4	5	7	5	6	3	4	2	3	2	3	2	2	1	5	5	2	2	2	2	7	7	7	7	7	7	7	7	7	7	7	7	7	7	5	5	5	4	1	6	6	6	6	4
677	2	3	1	6	6	6	6	6	6	6	2	6	2	2	6	2	5	1	3	6	6	6	3	1	6	4	4	4	4	4	4	4	4	4	4	4	4	4	4	6	6	6	6	6	6	6	6	6	6
678	2	3	1	6	2	5	6	4	3	5	4	3	3	4	2	4	5	4	3	3	4	3	4	4	4	6	6	6	6	6	6	6	6	6	6	6	6	6	6	5	3	5	6	4	4	6	6	4	4
679	1	3	1	6	4	3	4	4	4	6	2	1	3	2	2	3	3	2	1	2	4	2	3	4	4	7	7	7	7	7	7	7	6	7	7	7	7	7	7	7	5	6	7	5	6	6	6	6	5
681	1	3	1	6	6	4	7	5	5	7	3	4	3	2	2	1	2	2	1	2	3	2	3	4	4	7	7	7	7	7	7	6	7	7	7	7	7	7	7	6	5	6	6	7	6	5	6	4	6
682	2	2	7	6	7	6	6	5	5	6	2	3	2	3	4	3	3	3	4	4	2	3	2	2	2	5	6	6	6	6	6	5	6	7	6	6	7	6	7	6	4	5	6	6	6	6	6	5	6
687	1	2	1	7	3	3	6	4	5	6	3	2	3	3	1	2	3	1	3	2	3	2	4	3	3	6	7	7	7	7	7	7	7	7	7	7	7	7	7	7	6	6	7	1	4	7	7	5	4
688	1	2	1	6	7	4	6	4	7	6	3	4	5	3	4	4	3	1	6	2	2	6	4	1	1	5	5	5	4	5	5	5	5	5	5	5	5	5	5	6	6	6	6	4	6	6	6	6	6
689	1	3	1	6	7	6	6	6	3	4	6	5	2	3	5	2	3	4	3	4	3	3	4	4	4	6	6	6	6	6	6	6	6	6	6	6	6	6	6	6	5	6	6	5	6	6	6	5	6
690	1	2	1	3	3	5	4	5	3	4	3	3	4	3	3	4	3	2	3	2	4	4	5	3	3	6	6	2	6	6	6	2	6	6	6	6	7	7	7	4	4	4	6	4	4	4	4	4	4
691	2	2	1	5	6	4	3	4	5	5	5	4	5	4	4	4	4	4	6	4	7	5	4	5	7	4	4	4	4	4	4	4	4	4	4	4	4	4	4	4	4	4	4	4	4	4	4	4	4
693	1	2	1	6	6	4	6	2	2	5	4	2	3	3	2	3	2	3	1	6	2	3	2	2	2	6	6	6	6	6	6	6	6	6	6	6	6	6	6	6	6	6	6	1	6	6	6	6	4
694	1	3	1	5	3	5	3	5	3	6	3	2	4	3	3	3	3	3	6	3	2	2	3	2	2	6	6	6	6	6	6	5	6	5	6	5	7	7	7	6	3	5	6	7	5	6	6	4	7
696	2	2	1	7	6	5	6	5	4	5	5	4	5	5	6	5	6	6	5	4	5	4	5	6	6	5	5	3	4	4	4	4	5	4	4	5	5	5	5	4	4	4	4	3	4	5	5	4	3
697	2	2	1	6	4	4	3	5	4	5	1	4	2	3	1	3	2	1	2	3	3	2	4	2	4	6	6	6	6	6	6	5	6	6	6	6	7	7	7	7	3	5	5	3	6	7	7	4	4
698	1	2	1	6	5	4	5	4	5	4	6	7	7	4	7	4	7	5	7	7	5	6	7	6	6	4	4	4	4	4	4	4	4	4	4	4	4	4	4	4	4	4	4	4	4	4	4	4	4
700	2	2	1	5	5	4	4	5	4	5	7	6	7	6	7	7	7	7	6	7	7	7	7	7	7	3	4	4	3	3	4	3	3	3	3	4	3	3	3	2	2	4	2	7	3	2	2	5	6
701	1	3	7	7	5	5	6	4	5	7	3	2	2	3	3	2	2	3	2	4	2	2	3	1	1	7	7	7	7	7	7	7	7	7	7	7	7	7	7	7	5	5	7	1	5	7	7	6	3
705	2	2	1	6	4	5	5	4	4	5	5	4	5	5	4	5	5	5	5	5	3	5	5	3	3	5	5	5	5	5	5	5	5	5	5	5	5	5	5	4	4	4	4	4	4	4	4	5	5
706	1	2	1	5	5	4	7	4	4	7	4	3	5	3	5	3	3	5	5	1	3	5	3	5	5	5	5	5	5	5	5	5	5	5	5	5	5	5	5	5	5	5	5	5	5	5	5	5	5
707	1	2	1	5	4	3	5	4	4	3	4	3	2	4	3	3	4	3	4	4	4	3	4	3	4	6	6	7	6	6	5	6	6	5	6	5	5	5	6	6	4	5	5	6	5	5	6	6	5
710	1	2	1	5	5	5	5	5	5	5	5	5	4	2	4	1	1	5	5	5	5	3	5	2	2	5	5	5	5	5	5	5	5	5	5	5	5	5	5	5	5	5	5	5	5	5	5	5	5
711	2	2	1	5	6	6	5	5	6	6	5	1	3	3	3	2	1	1	2	4	3	3	5	1	1	7	6	5	6	6	5	7	7	5	6	6	6	6	6	6	6	6	6	6	5	6	6	6	6
718	2	3	5	5	5	5	4	4	3	5	7	5	6	5	6	7	5	7	7	5	5	7	7	7	7	5	5	5	5	5	5	5	5	5	5	5	6	6	6	5	4	4	5	4	5	5	5	4	4
719	2	2	1	4	5	4	4	3	5	4	7	7	7	7	1	4	2	4	6	4	4	5	5	4	4	7	7	7	7	7	7	7	7	4	4	7	7	7	7	7	4	4	3	7	4	4	7	4	4
720	1	2	1	6	3	4	5	5	3	5	2	2	2	5	3	4	5	4	4	3	4	2	4	3	3	5	5	5	5	5	5	5	5	5	5	5	5	5	5	5	5	5	5	4	5	6	6	5	4
721	2	2	1	7	5	6	6	3	2	6	4	2	4	3	2	2	3	3	1	5	5	1	2	3	3	6	7	4	6	6	6	6	6	6	6	6	6	6	6	6	6	6	6	6	6	6	6	6	6
722	1	2	1	7	6	4	3	5	6	7	4	2	2	4	2	2	3	1	2	3	3	2	3	4	4	6	6	6	6	6	6	6	6	6	4	6	7	7	7	6	6	5	6	2	6	6	5	6	2
723	2	2	1	7	5	4	6	6	6	6	2	3	4	2	3	4	4	3	4	2	4	3	4	4	4	7	7	7	6	6	6	7	6	6	6	6	6	6	6	6	4	5	5	5	5	6	6	6	6
726	2	3	5	4	4	4	5	5	4	5	2	3	5	3	4	5	5	4	5	5	4	5	5	4	4	5	5	5	5	5	5	5	5	5	5	5	6	6	6	5	4	5	5	4	5	5	5	4	4
730	1	2	1	4	5	3	4	5	3	3	3	2	4	3	4	2	3	4	2	1	4	2	4	4	4	4	5	6	6	5	5	5	5	5	5	5	6	6	6	6	6	6	6	6	6	6	6	6	6
733	1	2	1	4	5	3	4	4	5	6	6	4	5	5	4	5	5	3	4	5	4	5	4	4	4	5	5	5	4	5	5	5	5	5	4	5	5	5	5	5	4	5	4	4	4	5	4	5	4
735	1	2	1	6	3	4	5	5	4	5	3	6	3	5	4	3	6	3	4	4	4	6	4	5	5	6	6	6	6	6	6	6	6	6	6	6	6	6	6	4	3	4	4	3	4	4	4	3	3
736	2	2	5	4	4	3	4	4	4	4	4	4	5	4	4	4	5	4	4	4	4	4	4	4	4	6	6	6	5	5	5	5	6	6	6	6	6	6	6	5	4	4	4	4	4	4	4	4	4
737	1	2	1	5	5	5	5	5	4	5	4	3	2	4	3	3	4	5	2	2	4	5	2	3	3	7	7	7	7	6	7	7	7	7	6	7	7	7	7	6	5	5	6	5	5	6	6	7	6
739	1	3	1	7	6	5	5	5	1	5	3	2	4	5	3	2	4	3	5	4	1	3	2	1	1	6	5	6	6	6	6	6	6	6	6	5	5	6	6	5	4	3	5	1	4	4	5	4	4
740	1	2	4	7	4	4	4	6	5	7	1	1	1	3	3	2	3	1	3	1	2	1	2	2	2	7	7	7	7	7	7	7	7	7	7	7	7	7	7	7	7	7	7	7	7	7	7	7	7
741	1	2	7	6	6	6	6	5	5	7	2	3	2	3	2	2	3	2	1	1	3	1	4	4	4	6	6	6	7	7	7	7	7	7	7	7	7	7	7	7	7	7	7	7	7	7	7	7	2
742	1	2	7	7	1	1	4	4	4	5	3	4	3	3	4	4	4	4	4	4	4	3	4	4	4	4	4	4	4	4	4	4	7	7	7	7	7	7	7	6	4	7	7	7	7	5	5	5	7
743	1	2	1	6	4	5	3	3	3	5	6	7	6	6	4	7	6	6	4	7	7	7	7	7	7	4	4	4	4	4	4	4	4	4	4	4	4	4	4	4	4	4	4	4	4	4	4	4	4
744	2	2	5	5	4	4	5	4	3	6	3	3	2	5	4	4	2	4	3	4	4	2	2	4	4	7	7	7	7	7	7	7	7	7	7	7	7	7	7	4	3	4	5	5	4	4	4	4	3
745	2	2	2	6	6	4	6	6	3	6	2	3	5	3	2	5	6	4	3	4	4	3	2	4	4	6	6	6	6	6	6	6	6	6	6	6	6	6	6	5	4	4	4	5	4	5	5	4	5
749	1	2	1	6	4	6	6	6	6	6	3	1	3	2	2	3	3	3	6	2	2	1	2	4	4	6	6	6	6	6	6	6	6	6	6	6	6	6	6	6	6	6	6	6	6	6	6	6	6
751	2	2	1	6	6	2	4	3	6	6	5	5	6	5	5	6	2	4	5	5	4	4	6	4	4	3	4	4	5	5	5	4	5	5	5	4	5	4	5	5	5	5	4	5	5	4	5	4	4
752	2	2	2	4	7	1	5	7	3	5	7	4	7	7	6	6	3	4	5	6	4	5	5	6	6	7	7	7	7	7	7	4	7	7	7	7	7	7	7	1	2	4	4	1	6	4	6	4	1
754	1	2	5	4	4	4	5	5	4	4	1	2	3	2	2	1	3	2	4	2	3	4	2	2	2	5	6	5	5	5	6	5	6	5	4	6	5	4	7	7	7	7	7	4	6	7	7	4	4
755	2	2	1	7	7	6	7	7	1	7	1	1	2	3	2	3	2	2	1	1	5	2	2	5	5	7	7	7	7	7	7	7	7	7	7	7	7	7	7	7	7	7	7	3	7	7	7	7	4
758	2	2	1	6	2	7	6	6	2	6	2	3	1	3	2	1	3	3	2	3	3	4	3	2	2	6	6	6	6	6	6	6	6	6	6	6	6	6	6	6	6	6	6	6	6	6	6	6	6
759	1	3	5	4	5	4	7	4	5	7	4	3	2	3	3	2	3	1	3	3	4	3	3	2	2	6	7	7	7	7	7	7	7	7	7	7	7	7	7	7	6	6	6	6	5	7	6	6	6
761	1	2	1	5	2	4	6	6	3	4	4	4	5	3	1	4	2	2	4	3	4	4	3	3	3	7	4	7	7	7	7	4	7	7	7	7	7	7	7	5	3	3	6	4	3	5	5	4	1
762	2	3	2	6	5	6	6	6	3	6	1	3	2	4	3	5	5	3	3	5	4	2	2	4	4	6	6	6	6	6	6	6	6	6	6	6	6	6	6	5	4	6	6	4	5	6	6	4	5
766	2	2	4	5	5	4	4	4	4	5	4	4	5	4	4	5	4	3	5	5	4	5	5	4	4	5	5	5	5	5	5	5	5	5	5	5	5	5	5	5	5	5	5	4	4	5	5	5	5
768	1	2	4	7	7	2	6	6	4	7	2	1	2	2	1	3	3	2	3	1	3	3	1	1	1	7	7	7	7	7	7	7	7	7	7	7	7	7	7	7	7	7	7	7	7	7	7	7	7
769	1	3	4	7	4	5	7	6	2	7	3	3	4	2	3	4	3	2	6	6	2	4	2	1	1	6	6	6	6	6	6	6	6	6	6	6	6	6	6	6	6	6	6	6	6	6	6	4	1
770	1	2	4	6	4	4	3	3	2	6	1	3	2	4	3	2	2	4	2	5	4	1	2	4	4	6	6	6	6	6	6	6	6	6	6	6	6	6	6	6	6	6	6	5	5	6	6	6	4
771	2	2	4	5	2	5	7	5	3	6	5	2	5	3	3	5	2	5	3	5	3	2	3	5	5	5	5	5	5	5	5	5	5	5	6	5	6	6	6	5	5	5	5	5	5	5	5	5	5
772	1	2	4	5	6	6	6	6	6	4	6	2	4	6	2	1	2	2	4	4	4	3	4	2	2	5	5	5	3	2	4	5	6	6	6	6	6	6	6	6	6	6	6	3	6	6	6	6	1
774	1	2	4	6	7	6	3	5	2	7	2	1	2	3	1	1	2	1	3	2	2	2	2	1	1	7	7	7	7	7	7	7	7	7	7	7	7	7	7	7	7	6	7	1	6	7	7	6	5
775	1	2	4	7	5	6	7	7	4	6	2	3	2	3	1	2	3	2	2	1	4	3	1	3	3	6	6	6	6	6	6	6	6	7	6	6	6	6	6	7	7	7	7	1	6	7	6	6	1
776	2	2	4	4	4	7	5	6	2	6	4	3	3	2	2	2	3	2	2	3	4	2	3	3	3	6	6	6	6	6	6	6	7	7	7	7	7	7	7	6	7	7	7	2	6	6	6	6	6
777	2	3	4	5	4	5	5	4	4	4	4	4	5	4	4	5	4	4	4	4	4	5	4	5	5	5	5	5	5	5	5	5	5	5	5	5	5	5	5	5	5	5	4	4	4	5	5	4	4
779	1	2	4	6	6	6	5	4	3	7	3	2	2	3	2	2	1	1	2	1	2	3	1	2	2	7	7	7	7	7	7	7	7	7	7	7	7	7	7	7	7	7	7	7	7	7	7	7	3
780	1	2	4	6	5	6	6	4	5	6	2	3	3	4	2	3	3	1	5	4	1	4	5	1	1	6	6	6	6	6	6	6	6	6	6	6	6	6	6	6	6	6	6	3	6	6	6	6	6
781	1	2	4	7	4	2	7	4	6	7	1	1	2	2	1	2	1	3	1	3	2	2	2	1	1	7	7	7	7	7	7	7	7	7	7	7	7	7	7	7	7	7	7	1	4	6	7	7	4
782	1	2	4	7	3	5	7	2	5	7	2	3	2	3	2	1	2	2	1	1	2	7	1	7	7	6	7	4	3	6	6	6	7	7	7	7	7	7	7	7	7	7	7	4	7	7	6	5	2
783	1	3	4	7	6	3	6	1	3	6	5	6	3	3	4	3	4	6	1	3	1	5	6	6	6	6	6	6	6	6	6	6	6	6	6	6	6	6	6	6	4	6	6	2	6	6	6	4	6
784	1	2	4	7	6	4	5	5	5	5	4	2	5	4	1	3	5	1	5	4	4	5	5	2	2	5	5	5	5	5	5	5	5	5	5	5	5	5	5	5	5	6	6	1	6	6	5	6	1
785	1	2	4	7	5	6	6	2	6	6	4	3	1	1	1	3	5	2	1	4	2	3	2	1	4	7	7	7	6	6	6	6	6	6	6	6	6	6	6	6	7	7	7	1	7	7	7	5	2
786	1	2	4	7	7	7	4	2	2	6	3	3	2	1	2	3	2	2	2	2	3	3	1	2	5	6	7	7	6	6	7	7	7	7	7	7	7	7	7	6	7	7	7	5	6	6	6	6	5
787	1	2	4	7	6	7	7	5	6	7	4	3	5	5	4	5	5	5	3	3	6	3	4	7	7	7	7	7	7	5	6	5	5	4	4	4	5	5	4	5	4	5	4	6	4	5	5	4	5
789	1	2	4	6	5	5	6	3	2	6	1	4	2	3	3	2	4	3	3	2	4	2	3	3	3	6	6	6	6	6	6	6	6	5	6	6	7	6	6	6	6	6	6	4	5	6	6	5	4
790	2	2	4	7	6	3	6	3	2	7	2	3	2	4	3	2	2	3	5	2	2	2	2	3	3	6	6	6	6	6	6	6	6	6	6	6	6	6	6	6	6	7	7	3	6	6	7	6	5
791	1	2	4	1	1	3	5	3	4	5	3	4	2	3	3	4	3	3	6	4	3	2	3	3	3	4	4	4	3	5	5	6	7	7	7	7	7	7	7	7	7	7	7	6	6	7	6	7	3
792	1	2	4	6	5	4	5	3	4	5	3	1	2	3	1	3	4	1	3	4	3	2	4	1	1	6	6	6	6	6	6	6	6	6	6	6	6	6	6	6	6	6	6	2	5	6	6	6	2
794	2	2	4	6	4	7	6	6	5	7	4	3	3	4	1	3	2	1	2	3	4	2	5	3	3	6	6	6	6	6	6	6	6	6	6	6	6	6	6	6	6	6	6	4	6	6	6	6	2
796	2	2	4	5	6	5	6	6	5	5	2	2	1	5	3	5	1	3	5	2	1	4	5	5	5	5	7	6	6	4	6	6	3	3	4	4	5	5	5	7	7	6	4	2	6	6	4	5	6
797	1	2	4	6	5	3	5	4	2	7	4	3	2	3	1	3	4	1	2	3	4	3	4	3	3	5	6	4	5	6	5	5	6	6	5	6	7	7	7	7	6	6	6	2	7	7	6	6	3
799	1	2	4	6	4	2	5	5	5	6	4	4	3	3	1	2	3	2	2	5	1	2	4	1	1	5	6	6	6	6	6	6	6	6	6	7	7	7	7	7	7	7	7	1	5	6	6	6	1
800	1	3	1	6	5	6	7	4	3	6	4	5	3	4	3	5	4	3	3	5	4	4	5	3	3	6	6	6	6	6	6	6	6	6	6	6	6	6	6	6	4	4	4	5	4	5	5	4	3
802	1	2	4	7	6	5	4	6	5	5	1	2	4	1	3	3	2	3	4	2	2	2	1	1	1	4	6	6	7	7	7	7	7	7	7	7	7	7	7	7	7	7	7	2	7	7	7	7	1
804	1	3	4	5	3	5	5	4	5	5	7	5	6	7	6	7	6	6	5	6	7	5	6	5	7	4	5	5	4	5	5	5	3	4	4	4	4	4	4	4	4	4	4	5	4	3	3	3	4
808	1	3	1	6	2	6	5	3	3	6	4	2	2	4	3	2	4	4	5	4	3	1	3	1	2	6	6	6	6	6	6	6	4	6	6	6	6	6	6	6	4	4	5	3	4	4	4	4	4
810	2	2	4	6	5	5	4	3	3	6	3	5	5	3	4	5	4	3	5	3	2	4	4	4	4	5	6	5	6	6	6	5	6	6	6	6	6	6	6	6	4	5	6	3	4	6	6	5	4
811	1	2	1	4	6	6	5	6	5	4	5	4	5	4	6	4	4	5	4	4	4	4	6	5	5	5	4	5	5	6	6	5	6	3	6	5	5	5	5	5	3	6	4	5	6	5	6	5	5
812	2	2	2	7	1	4	4	4	4	4	4	4	4	1	4	4	4	4	3	3	4	3	4	4	4	6	6	6	7	7	7	6	7	7	7	7	7	7	7	5	2	4	4	4	4	5	5	4	4
813	1	2	1	6	6	6	7	4	4	6	6	3	5	4	4	6	3	6	5	2	6	6	2	2	2	5	5	5	5	5	5	5	5	5	5	5	5	5	5	5	5	5	5	2	5	5	5	5	2
816	1	2	1	7	7	4	4	3	4	6	4	2	3	2	1	2	3	1	4	2	2	3	1	3	3	7	7	7	7	7	7	7	7	7	7	7	7	7	7	7	7	7	7	7	7	7	7	7	1
818	1	2	1	7	7	1	4	6	5	7	3	1	1	3	1	3	2	2	3	1	3	1	2	1	1	7	7	7	7	7	7	7	7	7	7	7	7	7	7	7	7	7	7	7	7	7	7	7	7
820	2	3	3	6	7	5	7	4	3	5	4	2	4	2	3	4	5	2	2	5	5	2	4	2	2	7	7	7	7	7	7	7	7	7	7	7	7	7	7	4	1	4	7	6	4	6	6	4	4
821	2	2	2	7	4	5	4	4	4	5	3	2	2	2	2	3	2	3	2	1	4	2	2	3	3	7	7	7	7	7	7	7	7	7	7	7	7	7	7	7	7	6	7	3	6	7	7	6	1
823	2	2	7	7	4	3	6	3	3	7	3	2	2	3	2	1	3	3	1	2	4	2	3	3	3	7	7	7	7	7	7	7	7	7	7	7	7	7	7	7	7	7	7	6	4	6	7	5	5
824	2	3	1	5	5	5	6	4	2	4	4	3	3	2	2	3	4	2	1	3	6	2	4	2	2	6	5	6	6	6	6	6	6	6	6	6	6	6	6	6	5	5	6	4	5	5	5	4	4
825	1	3	4	7	4	6	5	4	7	5	7	7	6	6	5	6	7	7	5	7	5	6	7	7	7	4	4	4	4	4	4	4	4	4	4	4	4	4	4	5	3	4	4	4	4	5	4	4	4
826	1	3	1	7	6	3	7	6	5	7	3	4	1	2	1	3	3	1	3	5	2	3	1	2	2	7	7	7	7	7	7	7	7	7	7	7	7	7	7	7	7	7	7	7	7	7	7	7	3
827	1	3	4	7	4	4	5	7	7	7	2	3	2	1	1	2	3	3	3	2	1	2	3	1	1	7	6	5	7	6	6	7	7	6	6	6	7	6	6	7	7	7	7	7	7	7	7	6	1
829	1	3	1	6	3	5	6	4	3	6	5	3	5	2	3	3	4	2	1	4	4	6	5	4	4	6	6	6	6	6	6	6	6	6	6	6	6	6	6	5	4	6	6	5	5	5	5	5	5
832	1	3	4	5	5	6	3	3	3	5	2	2	3	4	3	4	3	3	4	3	2	3	4	2	2	5	5	5	6	6	6	6	6	6	6	6	6	6	6	6	6	6	6	6	6	6	6	6	6
836	1	3	4	7	6	6	6	4	4	5	2	1	3	3	3	2	2	1	3	3	1	6	4	1	1	6	6	6	6	6	6	6	6	6	6	6	6	6	6	6	6	6	6	6	6	6	6	6	6
839	1	3	4	7	5	7	7	7	7	6	1	3	2	1	1	3	3	2	3	1	3	1	2	3	3	7	7	7	7	7	7	7	7	7	7	7	7	7	7	7	7	7	7	7	7	7	7	7	7
841	1	3	4	6	5	6	3	3	1	3	7	4	7	4	7	6	6	7	4	6	4	7	7	4	4	6	6	6	4	4	4	4	4	4	4	4	4	4	4	4	4	4	4	4	4	4	4	4	4
844	1	3	4	7	5	5	6	4	5	6	5	4	3	5	3	5	3	4	3	6	4	3	5	5	5	5	5	5	5	5	5	5	5	5	5	5	5	5	5	6	5	5	5	5	5	5	5	5	4
846	1	3	4	6	4	4	6	6	6	6	3	1	3	2	2	3	1	6	2	2	2	2	2	1	1	6	6	6	6	6	6	6	6	6	6	6	6	6	6	6	6	6	6	6	6	6	6	6	6
850	1	2	4	1	4	3	3	2	3	6	2	2	4	5	1	3	3	1	4	4	3	3	4	1	1	6	6	6	6	6	6	6	6	6	6	6	6	6	6	6	6	6	6	2	6	6	6	5	2
851	1	3	4	6	3	5	2	2	5	4	2	4	3	4	5	2	3	1	3	1	1	2	5	4	1	3	4	5	4	3	2	1	3	2	2	3	6	6	6	6	6	6	6	6	6	6	6	6	6
852	1	3	4	5	5	5	4	5	5	4	5	5	3	5	5	4	5	3	3	4	5	4	3	4	4	5	5	5	5	5	5	5	5	5	5	5	5	5	5	5	5	5	5	5	5	5	5	5	5
874	2	2	4	6	5	7	5	5	6	5	2	5	1	5	4	1	3	4	1	5	2	5	4	2	2	5	5	5	5	5	5	5	5	5	5	5	7	7	7	6	6	6	6	5	6	7	7	6	5
877	2	2	4	4	6	5	4	6	5	7	7	7	5	5	6	5	5	7	5	5	5	6	7	6	6	3	4	4	4	3	3	5	4	4	4	4	4	4	4	4	4	4	4	4	4	4	4	4	4
878	1	2	4	7	2	2	7	3	3	7	2	1	1	2	2	3	2	2	1	2	2	1	2	2	2	7	7	7	7	7	7	7	7	7	7	7	7	7	7	7	7	7	7	7	7	7	7	7	7
886	1	3	4	5	4	3	4	4	4	5	7	6	7	7	6	7	7	7	6	6	6	7	5	6	4	4	4	4	4	4	4	4	4	4	4	4	4	4	4	4	4	4	4	4	4	5	5	5	4
889	1	2	4	5	4	5	4	4	4	4	4	6	3	6	2	3	5	4	4	4	3	4	6	4	4	6	6	6	4	6	6	6	6	6	6	6	6	6	6	4	4	4	4	4	4	4	4	4	4
890	2	2	4	7	4	4	7	6	5	7	3	2	3	1	1	1	3	1	2	2	3	2	3	2	2	7	7	7	7	7	7	7	7	7	7	7	7	7	7	7	7	7	7	7	7	7	7	7	7
891	1	2	4	6	5	1	5	3	2	6	3	2	6	3	2	7	3	4	5	4	3	5	4	5	5	4	5	7	5	5	5	5	5	5	5	5	5	5	5	5	5	5	5	6	6	6	6	6	2
892	1	2	4	6	3	5	5	5	5	5	2	3	4	3	4	4	4	5	5	1	5	4	5	2	2	5	5	5	5	5	5	5	5	5	5	5	5	5	5	6	5	5	5	5	5	5	5	5	3
893	2	2	1	6	2	2	7	7	7	6	6	2	6	2	1	2	1	1	6	1	3	1	2	4	4	6	6	6	6	6	6	6	6	6	6	6	6	6	6	6	6	6	6	6	6	6	6	6	6
894	1	3	4	6	7	5	5	7	6	7	2	1	2	3	1	2	1	1	2	3	2	2	3	2	2	7	7	7	7	7	7	7	7	7	7	7	7	7	7	7	7	7	7	1	7	7	7	7	1
895	1	2	4	6	4	6	5	5	4	6	5	2	1	2	3	1	5	3	5	1	2	1	2	2	2	6	6	6	6	6	6	6	6	6	6	6	7	7	7	7	7	7	7	7	7	7	7	7	7
896	1	2	4	7	3	5	4	6	4	4	2	3	3	5	1	3	3	1	2	6	3	3	4	4	4	4	7	4	4	5	7	4	6	5	4	5	6	6	6	7	6	7	7	2	6	7	7	4	4
902	2	2	4	6	6	6	6	6	3	6	1	2	4	3	2	3	4	2	2	3	4	3	2	4	4	6	6	6	6	6	6	6	6	6	6	6	6	6	7	6	6	6	6	6	6	6	6	6	6
903	1	2	4	7	6	5	6	6	6	6	1	1	1	5	2	2	6	6	2	2	1	2	2	1	1	6	6	6	6	6	6	6	6	6	6	6	6	6	6	6	6	6	6	6	6	6	6	6	6
904	2	2	4	4	5	4	4	4	4	4	4	4	4	5	5	4	7	4	5	4	5	4	4	7	7	5	5	5	4	4	4	4	5	4	5	5	6	6	6	4	4	4	7	4	4	4	4	4	4
906	2	2	4	7	6	4	4	4	2	7	1	2	2	3	1	1	2	2	1	3	1	2	2	1	1	7	7	7	7	7	7	7	7	7	7	7	7	7	7	7	7	7	7	6	7	7	7	7	7
908	2	2	4	4	5	6	5	6	4	4	6	5	4	7	5	5	7	7	4	7	5	5	5	7	7	4	4	4	4	4	5	5	5	5	5	5	5	5	5	5	3	4	4	5	5	5	4	4	4
910	1	2	4	7	6	5	5	7	3	5	6	5	5	7	6	6	6	1	2	3	2	3	2	2	2	6	6	5	7	5	5	5	6	7	7	6	7	7	7	7	6	7	6	7	7	7	7	6	6
911	2	2	4	5	5	2	6	2	2	6	7	7	7	6	7	4	7	2	3	2	2	6	2	2	2	6	6	6	6	6	6	6	6	6	6	6	6	6	6	6	6	6	6	2	6	6	6	6	2
913	1	2	4	4	2	4	2	2	2	4	7	6	3	6	4	7	7	2	4	5	5	4	4	4	4	4	4	4	5	5	5	4	5	5	5	5	5	5	5	5	4	5	5	5	5	5	5	5	3
917	1	2	4	7	4	2	5	4	5	5	7	5	4	5	3	5	7	3	3	4	5	4	4	3	3	5	5	5	5	5	5	5	5	5	5	5	5	5	5	5	5	5	5	5	5	5	5	5	5
919	2	2	4	4	6	2	6	6	3	6	4	4	4	4	4	4	4	3	2	1	3	1	2	1	5	5	5	5	6	6	6	6	6	6	6	6	7	7	7	6	6	6	6	4	5	6	5	6	4
922	1	2	4	7	5	7	7	7	5	6	5	7	7	5	4	2	5	1	2	3	3	3	4	3	3	6	6	6	7	6	7	7	7	6	6	7	7	7	7	6	6	7	6	3	6	6	6	6	3
924	2	2	4	6	5	2	4	6	5	6	2	1	2	3	2	1	5	2	1	2	4	3	2	4	4	6	6	6	6	6	6	6	6	6	6	6	6	6	6	6	7	5	6	2	5	6	7	4	2
926	2	2	4	5	7	3	6	1	1	7	5	2	2	3	5	3	2	2	3	3	4	3	3	2	2	6	6	6	6	6	6	6	6	6	6	6	6	6	6	6	6	6	6	4	6	6	6	4	3
928	2	2	4	7	6	4	7	2	2	7	2	2	5	2	2	5	2	2	1	4	2	3	2	2	2	6	6	6	6	6	6	6	6	6	6	6	6	6	6	6	6	6	6	6	6	6	6	6	3
929	1	2	4	6	6	6	6	6	6	6	4	5	3	3	2	1	2	2	1	3	4	3	2	1	4	6	6	6	6	6	6	6	6	6	6	6	6	6	6	6	6	6	6	6	6	6	6	6	6
930	2	2	4	7	7	4	6	4	5	6	1	2	1	3	2	2	4	1	2	4	4	1	4	2	2	5	6	6	6	6	7	7	7	6	6	7	7	6	7	7	7	7	7	3	7	7	7	6	4
932	2	2	4	7	4	5	6	3	4	6	2	3	4	3	1	2	3	2	4	4	2	4	1	2	2	6	6	6	6	6	6	6	6	6	6	6	7	6	6	6	6	6	6	4	6	6	6	6	3
936	1	2	4	7	7	6	7	7	6	6	1	3	2	2	1	3	2	1	2	3	2	2	3	3	3	7	7	7	7	7	7	7	7	7	7	7	7	7	7	7	5	6	7	6	6	6	7	6	6
937	2	3	4	6	4	3	4	5	2	4	5	6	7	6	7	5	7	7	5	6	7	5	7	6	6	4	4	4	4	4	4	4	4	4	4	4	4	4	4	4	4	4	4	4	4	4	4	4	4
939	1	3	4	4	4	4	4	4	4	4	6	6	7	6	7	6	7	7	7	6	6	7	7	6	6	4	4	4	4	4	4	4	4	4	4	4	4	4	4	4	4	4	3	4	4	3	3	4	4
943	1	2	4	7	6	7	4	5	5	6	4	6	4	4	1	2	6	2	4	4	4	3	4	4	4	4	4	4	4	4	4	4	4	4	4	4	4	4	4	7	7	7	7	4	7	7	7	7	1
944	2	2	4	6	5	4	5	5	5	5	5	2	3	5	3	5	3	5	2	3	3	5	3	5	5	5	5	5	5	5	5	5	5	5	5	5	5	5	5	5	5	5	5	5	5	5	5	5	5
948	1	2	4	6	6	5	4	4	4	6	2	3	2	2	6	5	2	1	6	3	4	2	2	3	3	7	7	7	6	5	6	5	5	6	5	6	6	5	6	6	5	6	6	6	6	5	6	6	6
950	2	3	4	6	5	6	7	7	2	7	2	2	3	1	2	2	3	2	1	3	4	3	2	4	4	6	6	6	6	6	6	6	6	6	6	6	6	6	6	6	6	6	6	6	6	6	6	6	6
951	1	2	4	7	5	6	5	5	5	5	5	4	3	4	4	3	3	5	3	5	5	3	2	5	5	5	5	5	5	5	5	5	5	5	5	5	5	5	5	5	5	5	5	5	5	5	5	5	5
956	1	2	4	6	6	6	6	6	6	6	1	2	1	6	2	1	2	6	2	3	2	2	3	2	2	6	5	6	6	6	6	6	6	6	6	6	6	6	6	6	6	6	6	6	6	6	6	6	6
962	2	2	4	6	6	6	6	6	6	6	2	3	1	2	3	1	2	1	1	1	3	1	3	1	1	6	6	6	6	6	6	6	6	6	6	6	6	6	6	6	6	6	6	6	6	6	6	6	6
963	1	3	4	6	5	5	6	5	6	6	3	2	2	1	3	2	3	5	1	2	1	1	6	2	2	5	6	5	6	5	6	7	7	7	7	7	7	7	7	7	7	7	7	3	6	5	7	6	3
964	1	3	4	6	6	6	6	6	6	5	1	2	2	3	2	2	3	3	5	3	1	3	3	1	1	6	6	6	6	6	6	6	6	6	6	6	6	6	6	6	6	6	6	6	6	5	5	5	4
965	1	3	4	7	5	5	7	5	4	6	5	4	5	4	4	5	5	4	5	3	5	4	5	3	3	5	5	5	5	5	5	5	5	5	5	5	5	5	5	4	5	5	5	4	4	6	4	4	4
966	1	3	4	4	4	6	4	5	4	5	3	5	7	4	6	5	6	4	5	4	4	5	5	6	6	6	4	4	6	5	4	5	5	4	6	5	4	4	4	5	4	5	4	5	4	5	5	5	3
971	1	2	4	6	6	6	6	6	6	6	1	1	6	1	6	1	1	2	6	2	3	3	2	2	2	6	6	6	6	6	6	6	6	6	6	6	6	6	6	6	6	6	6	6	6	6	6	6	6
972	1	2	4	5	5	5	5	5	5	5	7	5	7	7	5	6	6	5	6	5	6	7	6	7	7	4	4	4	4	4	4	4	4	4	4	4	4	4	4	4	4	4	4	4	4	4	4	4	4
973	1	3	4	7	5	4	6	6	3	6	2	2	3	4	3	4	5	1	2	2	4	3	2	4	4	7	7	7	6	6	7	7	7	7	7	7	7	7	7	7	6	5	7	5	6	7	7	7	7
974	1	3	4	6	5	5	7	6	6	6	5	3	5	6	3	2	4	4	5	4	5	3	4	3	3	5	6	6	6	2	6	6	6	6	6	6	6	6	6	6	6	6	6	6	6	6	6	6	6
975	1	3	4	7	7	7	6	7	4	7	4	1	2	2	1	2	4	1	7	4	1	1	3	1	1	7	7	7	5	7	7	7	7	7	7	7	7	7	7	7	7	7	7	4	7	7	7	7	7
985	1	2	4	7	6	3	6	4	7	7	4	2	3	1	1	2	3	1	2	4	3	3	2	3	3	7	7	7	7	7	7	7	7	7	7	7	7	7	7	7	5	7	7	4	7	7	7	4	6
989	1	2	4	7	5	4	5	3	5	7	3	1	2	2	3	3	4	2	3	2	1	3	2	4	4	7	7	7	7	7	7	7	7	7	7	7	7	7	7	6	6	6	6	6	6	6	6	6	6
990	1	3	4	4	4	4	4	4	4	4	7	6	5	5	5	6	7	7	6	5	6	7	5	6	6	5	5	5	4	4	4	4	4	4	4	4	4	4	4	4	4	4	4	4	4	4	4	4	4
994	1	3	4	5	7	7	5	4	2	5	3	5	3	2	3	5	4	3	5	3	5	5	3	3	3	6	4	5	4	5	4	5	5	4	5	5	5	5	6	5	6	5	6	5	6	5	5	5	5
998	1	3	4	5	5	5	5	5	5	6	4	2	3	4	2	3	4	6	6	1	2	2	3	3	3	6	6	6	6	6	6	6	6	6	6	6	6	6	6	6	6	6	6	6	6	6	6	6	6
999	1	2	4	7	5	4	7	4	5	6	3	4	3	1	1	2	3	2	2	6	2	1	4	2	2	6	6	6	6	6	6	6	6	6	6	6	6	6	6	6	6	6	6	6	6	6	6	6	6
1000	1	3	4	7	6	6	7	6	4	4	4	5	4	5	3	2	3	5	2	5	5	2	5	3	3	5	5	5	5	5	5	5	5	5	5	5	5	5	5	5	5	5	5	5	5	5	5	5	5
1003	1	2	4	6	6	6	4	3	3	6	1	3	2	2	2	3	3	2	2	6	1	6	2	1	1	6	6	6	6	6	6	6	6	6	6	6	6	6	6	6	6	6	6	6	6	6	6	6	6
1004	1	2	4	6	5	6	5	5	5	6	3	4	2	5	2	5	4	6	1	5	5	2	5	2	2	5	5	5	5	5	5	5	5	5	5	5	5	5	5	5	5	5	5	5	5	5	5	5	5
1007	2	2	4	7	5	4	5	3	3	4	2	3	2	3	3	2	4	2	3	3	3	2	2	4	4	6	6	6	6	6	6	6	6	6	6	6	6	6	6	6	6	6	6	4	6	6	6	5	4
1008	2	2	4	6	6	6	4	4	4	5	5	5	5	4	3	4	4	2	3	2	3	2	1	1	1	6	6	6	6	6	6	6	6	6	6	6	6	6	6	7	7	7	7	2	7	7	7	6	2
1012	2	2	4	7	6	6	6	2	6	6	3	1	2	3	2	3	1	6	2	2	1	4	1	4	4	6	6	6	6	6	6	6	6	6	6	6	6	6	6	6	6	6	6	6	6	6	6	6	6
1013	2	3	4	5	6	5	7	5	5	5	2	2	3	3	3	2	4	4	3	3	3	2	1	2	4	6	6	6	6	6	6	6	6	6	6	6	6	6	6	6	6	6	6	1	6	6	6	6	1
1022	1	2	4	7	5	5	6	4	5	4	6	7	5	7	7	6	7	7	7	6	4	6	6	6	6	4	4	4	4	4	4	4	4	4	4	4	4	4	4	4	4	4	4	4	4	4	4	4	2
1025	1	3	4	7	3	3	6	6	4	4	3	4	3	4	3	4	3	2	6	3	5	3	5	2	2	4	4	4	4	4	4	4	6	6	4	6	6	6	6	6	6	6	6	2	4	6	6	4	2
[truncated: 50 more columns]
